# Supplementary material for: FLIBase: a comprehensive repository of full-length isoforms across human cancers and tissues
Source: Nucleic Acids Res. 2023 Sep 11;52(D1):D124–33. doi: 10.1093/nar/gkad745 (PMC10767943; doi:10.1093/nar/gkad745)
Supplement: gkad745_supplemental_files [file gkad745_supplemental_files.zip]

Archive with 4 entries (4 files):
- Supplementary Table S1.xlsx
- Supplementary Table S2.xlsx
- Supplementary Table S3.xlsx
- Supporting Info_FLIBase.pdf
