# Supplementary material for: FLIBase: a comprehensive repository of full-length isoforms across human cancers and tissues
Source: Nucleic Acids Res. 2023 Sep 11;52(D1):D124–33. doi: 10.1093/nar/gkad745 (PMC10767943; doi:10.1093/nar/gkad745)
Supplement: gkad745_supplemental_files [file gkad745_supplemental_files.zip › Supplementary Table S1.xlsx]

## Sheet: Supplementary Table S1
Symbol	No. of transcripts	Rank
RHOT2	1044	1
AP1G2	996	2
AC138932.1	893	3
AL022238.3	848	4
ACADVL	833	5
SORBS2	825	6
PCM1	662	7
AC138969.1	656	8
BAG6	654	9
STAG3L5P-PVRIG2P-PILRB	653	10
FLNA	650	11
ABCD4	627	12
HERC2P2	599	13
MBD1	592	14
RECQL4	584	15
CHKB-CPT1B	581	16
HDLBP	555	17
SUN1	554	18
PUM1	551	19
MAN2C1	544	20
MAPK12	533	21
LTBP4	528	22
PCBP1-AS1	524	23
PLXNB1	524	24
RGL2	507	25
CDK10	500	26
TCIRG1	496	27
PDE4DIP	493	28
SEC31A	493	29
SNHG14	491	30
ATXN2L	487	31
EIF4G1	481	32
ANK3	480	33
SUPT20H	479	34
DMKN	477	35
CBS	476	36
ILF3	471	37
WASHC2C	468	38
CAST	466	39
AC006254.1	463	40
DDX11	463	41
TTC3	462	42
PTK2	459	43
MSTO1	458	44
EIF4G2	443	45
BRAT1	439	46
TMC6	439	47
TAF1C	435	48
KTN1	432	49
HNRNPH1	429	50
MFSD10	429	51
MAP4K4	426	52
MIB2	424	53
MICAL1	424	54
BAZ2B	421	55
GALT	421	56
MAP4	420	57
LAMA5	418	58
SLC4A3	418	59
AC009533.1	417	60
GBA2	416	61
NSUN5P1	416	62
BRD8	415	63
EHMT1	415	64
FASTK	415	65
SCYL1	414	66
FLII	412	67
WASH2P	412	68
NDRG2	411	69
ZMYND8	408	70
UBAP2L	404	71
ARVCF	403	72
DGLUCY	403	73
MADD	399	74
PPP6R3	398	75
PCBP2	397	76
SETD5	397	77
WASHC2A	396	78
NSUN5P2	395	79
CELF1	394	80
DDR1	392	81
EPS8L2	392	82
GAS5	392	83
WASH8P	389	84
CPSF1	388	85
NCOR1	388	86
AC241952.1	387	87
GAK	384	88
RBM39	383	89
TCOF1	380	90
NCOR2	379	91
PRMT7	379	92
RHPN1	379	93
AL451136.1	378	94
IFRD2	376	95
SEPTIN2	376	96
MMS19	374	97
SRRT	372	98
ASPH	371	99
VPS28	371	100
LAMB2	370	101
ZNF692	370	102
FAAH	369	103
FANCI	369	104
ZNF638	369	105
AC006064.6	367	106
WASH9P	366	107
TRMT1	364	108
LARGE2	363	109
OBSL1	363	110
AC126755.1	362	111
GIGYF2	361	112
CIZ1	360	113
PIDD1	360	114
PAM	359	115
ADAM15	357	116
LRRFIP1	357	117
C4A	354	118
SPIDR	354	119
TCF3	354	120
EWSR1	353	121
PLXNB2	351	122
AKAP13	350	123
FN1	350	124
PRPF40A	349	125
HPS1	348	126
MOV10	348	127
DPP7	347	128
ECHDC2	346	129
MROH1	344	130
CROCCP2	342	131
SLTM	342	132
EPB41L1	341	133
TELO2	341	134
SRSF11	340	135
IL17RC	339	136
MACF1	338	137
TCERG1	338	138
NAPRT	337	139
SLC5A6	337	140
DPH7	336	141
GRB10	336	142
AUP1	335	143
SORBS1	335	144
PARD3	334	145
CAPRIN2	333	146
MATR3	332	147
SRRM1	332	148
ENOSF1	330	149
PGGHG	329	150
ANKHD1-EIF4EBP3	328	151
RARS2	328	152
CAMK2G	327	153
STAB1	327	154
TIA1	324	155
GPAA1	323	156
PBRM1	323	157
POLL	322	158
TRPC4AP	322	159
ANXA2	320	160
CBWD5	320	161
HSF1	320	162
LMO7	320	163
MLST8	320	164
MYO19	320	165
ARAP1	319	166
CPNE1	319	167
LRRFIP2	318	168
RGL3	318	169
BRD2	317	170
DDX55	317	171
HUWE1	317	172
AC068831.6	316	173
NUP85	316	174
HP1BP3	315	175
PPP1R16A	315	176
SNORD86	314	177
DUS1L	313	178
VARS1	313	179
HGS	312	180
PPOX	312	181
MINK1	310	182
TTC31	310	183
AC068946.2	309	184
OPLAH	309	185
SLC29A2	309	186
AL645922.1	308	187
SNORD116-4	308	188
MUS81	307	189
C4B	306	190
DGKZ	306	191
GTF2I	306	192
SGSM2	306	193
LMBR1L	305	194
QARS1	305	195
DST	303	196
ULK3	303	197
TYK2	302	198
USP19	302	199
LLGL2	300	200
PI4KA	299	201
SBF1	299	202
SKIV2L	299	203
NBPF9	298	204
NUMA1	298	205
PIGG	298	206
CHTF18	297	207
CBSL	296	208
HNRNPK	296	209
IARS1	296	210
SUGP2	296	211
DNMT1	295	212
EPB41	295	213
POLD2	295	214
AL139011.2	294	215
DHX30	294	216
PIF1	294	217
TTLL5	294	218
USP28	294	219
CCDC66	293	220
SCMH1	293	221
TMEM94	291	222
ENTPD6	290	223
SP100	290	224
TTLL3	289	225
MED24	288	226
PTPRA	288	227
ACAD10	287	228
FGFR1	286	229
EDC4	285	230
SLC26A6	285	231
DENND2B	284	232
ATXN2	283	233
HDAC6	283	234
NT5C2	283	235
SIPA1L1	283	236
ABCC3	282	237
GAPVD1	282	238
HPS4	282	239
TRIP12	282	240
CRACR2B	281	241
NAXD	281	242
PNISR	281	243
SPATA20	281	244
TNNT2	281	245
PRPF39	280	246
SMPD4BP	280	247
MARS1	279	248
PRPF40B	279	249
SPG7	279	250
SPTAN1	279	251
STK25	279	252
TCF25	279	253
BX890604.2	278	254
MYH6	278	255
PAN2	278	256
INTS11	277	257
TSC2	277	258
CENPT	276	259
OFD1	275	260
SETD4	275	261
INPPL1	274	262
KIF12	274	263
PTCD3	274	264
SVIL	274	265
SREBF1	273	266
CBWD6	272	267
EZH2	272	268
GUK1	272	269
TOP3B	271	270
AL441992.2	270	271
CCNL2	270	272
HECTD1	270	273
THOC2	270	274
BPTF	269	275
IFT122	268	276
NPEPPS	268	277
AKT1	267	278
PDLIM7	267	279
SYNE2	267	280
ACIN1	266	281
COL16A1	266	282
KANK1	266	283
NUCB2	266	284
FAM193B	265	285
FBXW5	265	286
NFRKB	265	287
NPRL2	265	288
RAB34	265	289
ANKRD36	264	290
DENND4B	264	291
EEF1D	264	292
PKD1P1	264	293
DMPK	263	294
TRMT2A	263	295
CCHCR1	262	296
GPBP1	262	297
PRRC2B	262	298
TCF4	262	299
CLASP2	261	300
FNBP4	261	301
DDX39A	260	302
SFI1	260	303
SLMAP	260	304
TPM1	260	305
WNK2	260	306
ABI2	259	307
CBWD1	259	308
NT5DC2	259	309
PI4KAP2	259	310
PPP6R2	259	311
PTOV1	259	312
ZBTB20	259	313
AL136295.5	258	314
CSDE1	258	315
SMC4	258	316
ATP13A2	257	317
CARD8	257	318
PHYKPL	257	319
SCAP	257	320
SMTN	257	321
SPPL2B	257	322
BIRC6	256	323
CHFR	256	324
CYP3A5	256	325
EML3	256	326
POLG	256	327
RBM10	256	328
ZSWIM8	256	329
HERC2P9	255	330
MAGED2	255	331
CNOT1	254	332
EIF3B	254	333
MICALL2	254	334
NBPF15	254	335
SH3YL1	254	336
SLC25A39	254	337
TUT4	254	338
ARHGAP27	253	339
HOOK2	253	340
RSRC2	253	341
UPF3A	253	342
PARP6	252	343
PIEZO1	252	344
SEC16A	252	345
WASH3P	252	346
CXXC1	251	347
ILVBL	251	348
NELFCD	251	349
DMTF1	250	350
FANCA	250	351
SMARCC2	250	352
SPAG5	250	353
ANKS3	249	354
FDPS	249	355
SMARCA4	249	356
AC087289.3	248	357
HNRNPA2B1	248	358
RHBDF1	248	359
TPCN2	248	360
SDHAP1	247	361
UBR4	247	362
ARHGEF40	246	363
EIF2B5	246	364
EIF4G3	246	365
GRB7	246	366
AC018521.1	245	367
DDX12P	245	368
ITGA7	245	369
KIAA0319L	245	370
MLXIPL	245	371
STARD3	245	372
STX16-NPEPL1	245	373
TEAD2	245	374
CBWD3	244	375
HDAC7	244	376
PHC1	244	377
POLD1	244	378
STK11IP	244	379
CTNND1	243	380
ERBB2	243	381
MARK3	243	382
ARHGEF10L	242	383
CAD	241	384
FGFR4	241	385
FANCG	240	386
APTX	239	387
GUSB	239	388
POLRMT	239	389
SLC29A1	239	390
TPR	239	391
UBA7	239	392
CSPP1	238	393
DALRD3	238	394
PCNT	238	395
PHLDB1	238	396
USP33	238	397
NAP1L1	237	398
OS9	237	399
PKP4	237	400
RPN2	237	401
VEZT	237	402
GPS1	236	403
INTS10	236	404
KIF22	236	405
KIFC3	236	406
NAP1L4	236	407
SEC24C	236	408
SHMT2	236	409
UBR5	236	410
ATP13A1	235	411
PICALM	235	412
E4F1	234	413
GIGYF1	234	414
MYO9B	234	415
SLC35C2	234	416
TBRG4	234	417
ASCC2	233	418
ASPSCR1	233	419
CARS1	233	420
CEP95	233	421
FUBP1	233	422
MELK	233	423
XRRA1	233	424
AC097634.4	232	425
AL162417.1	232	426
MYBPC3	231	427
RBM6	231	428
TAZ	231	429
AL139300.1	230	430
AL669830.2	230	431
COQ8B	230	432
DLG1	230	433
TPTEP2-CSNK1E	230	434
UNC13D	230	435
RTEL1	229	436
SMG7	229	437
STAU2	229	438
UROD	229	439
CHD1L	228	440
PPT2-EGFL8	228	441
DNMT3B	227	442
NAT9	227	443
SEMA3B	227	444
TUBGCP6	227	445
WASHC1	227	446
AFDN	226	447
ANKRD36C	226	448
CARS2	226	449
CERS4	226	450
CROCC	226	451
DCAF6	226	452
MPPE1	226	453
POMGNT1	226	454
PPFIBP1	226	455
PRRC2C	226	456
PUM2	226	457
SSH3	226	458
WASH7P	226	459
ZNF384	226	460
ACAP3	225	461
EIF2B4	225	462
LTBP1	225	463
MLPH	225	464
RBM26	225	465
TMEM259	225	466
TMEM63A	225	467
BANP	224	468
CLIP1	224	469
FBH1	224	470
ODF2	224	471
PABPC4	224	472
STAT2	224	473
TBCD	224	474
UBTF	224	475
USP4	224	476
ZNF266	224	477
D2HGDH	223	478
LARP4	223	479
MAPK10	223	480
NCAPG2	223	481
SNRPN	223	482
TRMU	223	483
CCAR1	222	484
CLK2	222	485
NADK	222	486
PHF20L1	222	487
PSMD2	222	488
TMCO3	222	489
ANO9	221	490
ARIH2	221	491
CCDC14	221	492
CYP11B1	221	493
GGA3	221	494
SCAPER	221	495
SECISBP2	221	496
TRIM28	221	497
BRCA1	220	498
CEP250	220	499
CIRBP	220	500
PPFIA1	220	501
APEH	219	502
MOK	219	503
POMT1	219	504
PPIL2	219	505
RAP1GAP	219	506
KDM2B	218	507
SEC14L1	218	508
TENT2	218	509
WDR27	218	510
ANAPC5	217	511
ATG16L2	217	512
KANSL2	217	513
SDHAP2	217	514
TIMELESS	217	515
ZNF276	217	516
AC058822.1	216	517
ANK2	216	518
COA1	216	519
MAN2A2	216	520
MICAL2	216	521
RBM5	216	522
WDR90	216	523
HSPG2	215	524
KLHL17	215	525
MTIF2	215	526
MTRF1	215	527
MTUS1	215	528
NKTR	215	529
NR1H3	215	530
PCYT2	215	531
PDXDC1	215	532
ZNF76	215	533
AL136295.4	214	534
ARHGEF2	214	535
BCLAF1	214	536
CNTROB	214	537
MCM7	214	538
MST1P2	214	539
RNF40	214	540
RTKN	214	541
ARHGAP4	213	542
ELAC2	213	543
GUSBP11	213	544
HEXD	213	545
POLE	213	546
PXN	213	547
RNH1	213	548
STRN4	213	549
AC138894.1	212	550
CASC15	212	551
NQO2	212	552
PTGES3L-AARSD1	212	553
R3HDM1	212	554
SLC2A8	212	555
TARBP2	212	556
ZNF532	212	557
AC005520.1	211	558
AKAP8L	211	559
ANKRD10	211	560
ANKZF1	211	561
FAM234A	211	562
GART	211	563
MYO15B	211	564
NADSYN1	211	565
PPP4R1	211	566
CNOT2	210	567
CTC1	210	568
GOLGA8B	210	569
JMJD1C	210	570
MST1	210	571
PNPLA6	210	572
REV1	210	573
UBXN11	210	574
CD44	209	575
FES	209	576
JMJD8	209	577
MYO18A	209	578
TTN	209	579
ZC3H11A	209	580
ABCF3	208	581
AC009690.1	208	582
MEF2C	208	583
NPRL3	208	584
ZMYM2	208	585
AL121845.3	207	586
BAZ2A	207	587
CCNL1	207	588
ELMOD3	207	589
MSH5-SAPCD1	207	590
MTA1	207	591
TRPT1	207	592
USP21	207	593
DIP2A	206	594
DNM2	206	595
PLA2G6	206	596
TARBP1	206	597
ZMIZ2	206	598
ANAPC4	205	599
AP000356.5	205	600
CFLAR	205	601
MPHOSPH9	205	602
OGFOD2	205	603
PRPF4B	205	604
ZC3H14	205	605
ABCA7	204	606
ATP2C1	204	607
DNPEP	204	608
HSP90AB1	204	609
RPS6KB2	204	610
SULF2	204	611
TANGO2	204	612
TTN-AS1	204	613
UCKL1	204	614
AC138969.2	203	615
CDC16	203	616
EFEMP2	203	617
FASN	203	618
FDXR	203	619
NOC2L	203	620
PKD1P6	203	621
PTPRF	203	622
TRAF7	203	623
ABCC10	202	624
MIR6859-2	202	625
PHF1	202	626
PIGT	202	627
SLC3A2	202	628
TAF6	202	629
AGAP3	201	630
AKAP9	201	631
CTBP2	201	632
GGT7	201	633
MLLT10	201	634
SENP6	201	635
STK36	201	636
TSEN54	201	637
AD000671.2	200	638
CHD3	200	639
FBRSL1	200	640
HPN	200	641
PKD1	200	642
STAT6	200	643
AC026954.2	199	644
ADCK5	199	645
ELP2	199	646
ENGASE	199	647
FBXO44	199	648
HAGHL	199	649
LUC7L3	199	650
NBEAL2	199	651
POLR2J4	199	652
PSMC5	199	653
TPRA1	199	654
CCDC74A	198	655
KIF23	198	656
RABGGTA	198	657
TBC1D5	198	658
EXOSC10	197	659
FOXRED1	197	660
MED15	197	661
PVT1	197	662
SHKBP1	197	663
EPB41L3	196	664
HNRNPA1	196	665
NRDC	196	666
PPIP5K2	196	667
SSRP1	196	668
UBAP2	196	669
ACTN1	195	670
ELN	195	671
GOLGA4	195	672
KIAA1217	195	673
LINC00630	195	674
MBNL1	195	675
NEMF	195	676
NUP98	195	677
PCSK7	195	678
USP36	195	679
USP48	195	680
ATG4B	194	681
COL1A1	194	682
HNRNPUL2-BSCL2	194	683
ITPR3	194	684
NPIPA9	194	685
SF1	194	686
SLC43A3	194	687
CNTRL	193	688
GGA1	193	689
ITPRID2	193	690
SLC12A4	193	691
TCF7L2	193	692
ADGRL2	192	693
CCDC57	192	694
CYRIB	192	695
DAB1	192	696
DGKA	192	697
GBF1	192	698
PFKL	192	699
PI4KAP1	192	700
PRKCSH	192	701
SMARCC1	192	702
SMPD4	192	703
ADGRG1	191	704
CHD2	191	705
EIF4B	191	706
FHOD1	191	707
GMPPA	191	708
KDM5C	191	709
OSBPL1A	191	710
SHC1	191	711
XPO6	191	712
YY1AP1	191	713
CDK11A	190	714
FUZ	190	715
MIGA2	190	716
NDRG4	190	717
NEIL1	190	718
SHLD2	190	719
SMARCA2	190	720
SYNRG	190	721
AC006030.1	189	722
AC105052.1	189	723
ANKLE2	189	724
BBS2	189	725
FAM135A	189	726
HYOU1	189	727
KDM1A	189	728
LUC7L	189	729
NR2C1	189	730
RAD54L	189	731
TANC1	189	732
USP20	189	733
ZFX	189	734
ATP6V1G2-DDX39B	188	735
IKBKB	188	736
MEGF6	188	737
PABPC1L	188	738
PHKA2	188	739
RRBP1	188	740
RYR2	188	741
TACC2	188	742
CLASRP	187	743
LMF2	187	744
NLRC5	187	745
PITRM1	187	746
RBM23	187	747
SF3B2	187	748
TMUB2	187	749
TRABD	187	750
CDK16	186	751
EPB41L2	186	752
LARP7	186	753
NBPF10	186	754
NUMB	186	755
P4HB	186	756
PICK1	186	757
PNKP	186	758
RABGAP1	186	759
RALGPS1	186	760
THBS3	186	761
AC018809.3	185	762
ANKRD11	185	763
ARHGEF1	185	764
C3	185	765
CEP57L1	185	766
HERC1	185	767
KRIT1	185	768
LMNA	185	769
MYBBP1A	185	770
PATJ	185	771
PLEKHG4	185	772
RPLP0	185	773
USP11	185	774
ZBTB17	185	775
ATG13	184	776
DNMT3A	184	777
ITSN2	184	778
LRP8	184	779
METTL3	184	780
PARP9	184	781
PPP2R5C	184	782
PRMT2	184	783
PYCR1	184	784
AGRN	183	785
CLCC1	183	786
FAM160B2	183	787
KAT2A	183	788
MCM3	183	789
METTL17	183	790
TSEN2	183	791
USP8	183	792
UTRN	183	793
COASY	182	794
FPGS	182	795
GMPR2	182	796
GNAS	182	797
GRIPAP1	182	798
INTS1	182	799
MEF2A	182	800
SP140	182	801
WDR45	182	802
AOPEP	181	803
ASPG	181	804
DDX3X	181	805
FOCAD	181	806
HMBOX1	181	807
MX1	181	808
PLCB4	181	809
POLR2J3	181	810
CCDC138	180	811
HNRNPC	180	812
ICE2	180	813
RNF123	180	814
SHARPIN	180	815
TFR2	180	816
CEP131	179	817
CUL7	179	818
GLYR1	179	819
ISYNA1	179	820
MCRS1	179	821
MPDZ	179	822
NEURL4	179	823
PACS2	179	824
PRRC2A	179	825
RABGGTB	179	826
SEPTIN4	179	827
SLC22A7	179	828
TBC1D7	179	829
VPS52	179	830
AMPD2	178	831
HM13	178	832
IMPDH2	178	833
KANSL3	178	834
ODR4	178	835
PGAP2	178	836
RNF207	178	837
SLC43A1	178	838
SLC4A2	178	839
TNPO2	178	840
AC093512.2	177	841
DPAGT1	177	842
DPP3	177	843
ERC1	177	844
GRK2	177	845
HDAC3	177	846
IDH3B	177	847
KIFC2	177	848
LIMCH1	177	849
N4BP2L2	177	850
PRMT5	177	851
TCTN1	177	852
WDR59	177	853
BOP1	176	854
CAPN10	176	855
IFT88	176	856
MAP4K5	176	857
NPHP4	176	858
PDCD11	176	859
RIF1	176	860
ST7L	176	861
TPCN1	176	862
TSTA3	176	863
ZC3H13	176	864
CCDC150	175	865
CYP21A2	175	866
FLAD1	175	867
GTF3C2	175	868
JMJD7-PLA2G4B	175	869
LETMD1	175	870
MTMR11	175	871
PI4KB	175	872
PITPNM1	175	873
TFDP2	175	874
ZFAND4	175	875
HDAC5	174	876
NDUFV1	174	877
NOXA1	174	878
PACRGL	174	879
PALLD	174	880
PGS1	174	881
RUSC1	174	882
TTF2	174	883
ACLY	173	884
ALS2CL	173	885
ICA1	173	886
LINC00635	173	887
MDN1	173	888
MFSD12	173	889
SLC37A4	173	890
SPATS2L	173	891
SREK1	173	892
ZNF783	173	893
ACAD8	172	894
ARMCX5-GPRASP2	172	895
CEP63	172	896
CRYZL2P-SEC16B	172	897
CTTN	172	898
FTSJ1	172	899
KMT2C	172	900
MTMR14	172	901
NCL	172	902
NDUFS2	172	903
PAK1	172	904
PTBP1	172	905
ZFYVE27	172	906
ABTB1	171	907
ARFGAP1	171	908
BECN1	171	909
CEP350	171	910
GTF2IP20	171	911
IMPDH1	171	912
NVL	171	913
REPS1	171	914
SRSF7	171	915
TCF12	171	916
TM7SF3	171	917
VCP	171	918
ANKMY1	170	919
AP3D1	170	920
CCDC91	170	921
COL18A1	170	922
DCAF11	170	923
GOLGA8A	170	924
MAPKAPK5	170	925
NSD2	170	926
OPTN	170	927
TLE2	170	928
ZNF559-ZNF177	170	929
AP4M1	169	930
HERC4	169	931
LARP1	169	932
MKNK1	169	933
NCAPH2	169	934
TPP2	169	935
U2SURP	169	936
ANKRD13D	168	937
CABIN1	168	938
ERMARD	168	939
EXD3	168	940
FLOT1	168	941
HSF4	168	942
MYCBP2	168	943
PLOD3	168	944
RACGAP1	168	945
SF3B1	168	946
SLC38A6	168	947
STRADA	168	948
WARS1	168	949
ACD	167	950
ATG7	167	951
DDX41	167	952
DVL2	167	953
NBPF8	167	954
NDUFAF7	167	955
TBC1D17	167	956
TRMT11	167	957
UQCRC1	167	958
AP5Z1	166	959
APBB3	166	960
DDX56	166	961
FLNB	166	962
KIAA0100	166	963
MIR6859-3	166	964
MPRIP	166	965
NISCH	166	966
PIGQ	166	967
PRPF8	166	968
SLCO4A1	166	969
UBE3A	166	970
WASHC4	166	971
YBX3	166	972
AC093752.1	165	973
ANKRD17	165	974
CEP70	165	975
FCHSD1	165	976
GSE1	165	977
IRF7	165	978
MIPOL1	165	979
MTO1	165	980
PARPBP	165	981
PIH1D1	165	982
PRR5-ARHGAP8	165	983
RUFY1	165	984
TIAL1	165	985
TYMP	165	986
ARRB2	164	987
ETV4	164	988
EXOC7	164	989
FGGY	164	990
MAST2	164	991
SNX14	164	992
TBC1D16	164	993
TKFC	164	994
UNKL	164	995
AAAS	163	996
AL157935.2	163	997
ARHGEF7	163	998
C19orf54	163	999
CC2D1A	163	1000
CHRD	163	1001
EXO1	163	1002
FBLIM1	163	1003
FRG1HP	163	1004
GLT8D1	163	1005
GSN	163	1006
ITGB5	163	1007
LRCH4	163	1008
PHIP	163	1009
RBFOX2	163	1010
SLC12A8	163	1011
TMEM116	163	1012
TMEM214	163	1013
TSPOAP1	163	1014
XPNPEP1	163	1015
ZNF131	163	1016
CD46	162	1017
DECR2	162	1018
DNAJC7	162	1019
GORASP1	162	1020
PAPOLA	162	1021
PUF60	162	1022
SH2B1	162	1023
SLC38A10	162	1024
SREBF2	162	1025
TBC1D1	162	1026
CBWD2	161	1027
GALK2	161	1028
GRAMD1A	161	1029
INTS8	161	1030
MCM3AP	161	1031
MIR5047	161	1032
MST1R	161	1033
MTA3	161	1034
POFUT2	161	1035
SCRN2	161	1036
SIRT7	161	1037
SLC44A2	161	1038
SMG5	161	1039
TACC1	161	1040
THADA	161	1041
AC002470.2	160	1042
AC069288.1	160	1043
CC2D1B	160	1044
GPAT2	160	1045
ILK	160	1046
KRBA1	160	1047
NPC1	160	1048
NUP107	160	1049
RB1CC1	160	1050
ST3GAL6	160	1051
SYNE1	160	1052
TBC1D9B	160	1053
TBL3	160	1054
UCHL5	160	1055
USP15	160	1056
WDR62	160	1057
ACAD9	159	1058
CDK5RAP1	159	1059
GARNL3	159	1060
LSS	159	1061
PISD	159	1062
SRRM2	159	1063
ZNF598	159	1064
CERS5	158	1065
CHD9	158	1066
DHX38	158	1067
EPS15L1	158	1068
KAT5	158	1069
OSBPL9	158	1070
PLD2	158	1071
SMC2	158	1072
ZDHHC16	158	1073
EIF4A2	157	1074
EML2	157	1075
GOLGA2P10	157	1076
LINC01224	157	1077
PWWP3A	157	1078
RASSF4	157	1079
TMCO6	157	1080
TTC17	157	1081
WNK1	157	1082
AC244197.3	156	1083
ADD3	156	1084
BIVM-ERCC5	156	1085
GTDC1	156	1086
MAP3K6	156	1087
NAE1	156	1088
NSMF	156	1089
NSUN2	156	1090
PPP1R12A	156	1091
RECQL5	156	1092
SH3GLB2	156	1093
SLC37A3	156	1094
SSX2IP	156	1095
DPY19L2P1	155	1096
DROSHA	155	1097
EP400	155	1098
GPR108	155	1099
NIN	155	1100
OGDHL	155	1101
PRKDC	155	1102
SAFB	155	1103
STXBP2	155	1104
TROAP	155	1105
ZNF207	155	1106
AC020915.4	154	1107
ANKS6	154	1108
CIC	154	1109
CLASP1	154	1110
CREM	154	1111
CTSB	154	1112
DAP3	154	1113
DUXAP8	154	1114
HDHD5	154	1115
LARS1	154	1116
PSAP	154	1117
SDCCAG8	154	1118
SERGEF	154	1119
TMEM241	154	1120
ZNF875	154	1121
ATP6V0A1	153	1122
ATP9B	153	1123
CEP164	153	1124
DTNA	153	1125
ENAH	153	1126
HIP1R	153	1127
MTRR	153	1128
MYO1C	153	1129
RACK1	153	1130
SLC25A1	153	1131
TMEM161B-AS1	153	1132
TSNARE1	153	1133
UGP2	153	1134
VRK3	153	1135
ZBTB48	153	1136
BCS1L	152	1137
EHMT2	152	1138
HECTD3	152	1139
IGHMBP2	152	1140
NGLY1	152	1141
NSD1	152	1142
ODF2L	152	1143
PLEKHA6	152	1144
POR	152	1145
RHBDF2	152	1146
SLC35B3	152	1147
SNAPC4	152	1148
TEX41	152	1149
TLE1	152	1150
ACBD4	151	1151
BOC	151	1152
C1orf159	151	1153
CCDC18-AS1	151	1154
CLCN7	151	1155
CSNK1D	151	1156
GON4L	151	1157
GTF2H2B	151	1158
INPP4B	151	1159
LMBR1	151	1160
MECR	151	1161
MUC20-OT1	151	1162
PLEKHA1	151	1163
PLEKHM2	151	1164
RBL2	151	1165
RBPMS	151	1166
RPS6KL1	151	1167
STAU1	151	1168
TM7SF2	151	1169
TMEM131L	151	1170
TRAK1	151	1171
UGGT2	151	1172
XPO1	151	1173
CAMK2B	150	1174
CAPN15	150	1175
CCDC136	150	1176
CS	150	1177
KBTBD11-OT1	150	1178
LUC7L2	150	1179
MYH9	150	1180
NOP58	150	1181
SEMA4C	150	1182
SIGIRR	150	1183
SLC11A2	150	1184
SLC17A9	150	1185
TKT	150	1186
ADRM1	149	1187
ANK1	149	1188
ATRX	149	1189
CEP83	149	1190
GTPBP3	149	1191
HARS2	149	1192
MFSD13A	149	1193
NAA35	149	1194
NASP	149	1195
NEDD4L	149	1196
ORC3	149	1197
PHLDB2	149	1198
SLC25A23	149	1199
ST3GAL4	149	1200
TAOK3	149	1201
ZC3H7A	149	1202
AC026362.1	148	1203
AC063943.3	148	1204
ACTN4	148	1205
AL358113.1	148	1206
ANKRD27	148	1207
ANKRD28	148	1208
AP4B1	148	1209
APBB2	148	1210
DRAM2	148	1211
HIRA	148	1212
INTS3	148	1213
MFSD8	148	1214
NAGPA	148	1215
PLCG1	148	1216
PLXNA3	148	1217
PMS1	148	1218
SNRNP200	148	1219
SUZ12P1	148	1220
TIMM23B-AGAP6	148	1221
TPM3	148	1222
TRMT2B	148	1223
UIMC1	148	1224
WAC	148	1225
ATAD3B	147	1226
CDK11B	147	1227
CHID1	147	1228
CPT1C	147	1229
EEF1A1	147	1230
KLHDC4	147	1231
NDUFAF6	147	1232
RNF167	147	1233
SAFB2	147	1234
SLC12A9	147	1235
SLC4A11	147	1236
SORBS3	147	1237
SYNCRIP	147	1238
THOC6	147	1239
TNS2	147	1240
ZFAND1	147	1241
ZNF195	147	1242
ABLIM1	146	1243
AL662899.1	146	1244
COPB2	146	1245
DDX5	146	1246
HNRNPU	146	1247
IP6K2	146	1248
IRAG2	146	1249
ITSN1	146	1250
OSBPL2	146	1251
PCK2	146	1252
PHKB	146	1253
PLEKHH3	146	1254
PPHLN1	146	1255
SYMPK	146	1256
TRIM37	146	1257
ARFIP2	145	1258
CASP8	145	1259
CLK3	145	1260
EDEM2	145	1261
ENDOV	145	1262
FAM111A	145	1263
FCSK	145	1264
IRF3	145	1265
MRC2	145	1266
NIPA2	145	1267
NPL	145	1268
NUTM2A-AS1	145	1269
OGA	145	1270
PER1	145	1271
TUBGCP2	145	1272
UNC45A	145	1273
ZZZ3	145	1274
ABR	144	1275
AC010422.8	144	1276
ADARB1	144	1277
ELMO2	144	1278
EPS8L1	144	1279
FAM219B	144	1280
FUS	144	1281
GARS1-DT	144	1282
GULP1	144	1283
IST1	144	1284
LPCAT4	144	1285
MTG2	144	1286
NOD1	144	1287
NPHP3-ACAD11	144	1288
PGAP6	144	1289
POLM	144	1290
RBM25	144	1291
SLC8B1	144	1292
TECR	144	1293
CALCOCO1	143	1294
COL27A1	143	1295
DGKD	143	1296
MAGI1	143	1297
MIS18BP1	143	1298
MKS1	143	1299
MLH1	143	1300
NINL	143	1301
NUP88	143	1302
PFKM	143	1303
PTP4A3	143	1304
SAP30BP	143	1305
SIDT2	143	1306
TFDP1	143	1307
TMCO4	143	1308
TMEM25	143	1309
TRIOBP	143	1310
USP40	143	1311
ZDHHC6	143	1312
AC011455.2	142	1313
ADD1	142	1314
AL031681.3	142	1315
C1S	142	1316
CD22	142	1317
CORO7-PAM16	142	1318
EIF2D	142	1319
ERI2	142	1320
GAA	142	1321
GAS8	142	1322
MYO9A	142	1323
SF3B3	142	1324
STK33	142	1325
SYTL2	142	1326
TNRC6A	142	1327
VRK2	142	1328
CHEK2	141	1329
DDX46	141	1330
DLG5	141	1331
DXO	141	1332
GALE	141	1333
HNRNPD	141	1334
HSPD1	141	1335
INTS14	141	1336
IVD	141	1337
JUP	141	1338
KCNMA1	141	1339
NFX1	141	1340
RANGAP1	141	1341
ROBO3	141	1342
SNX13	141	1343
SRPK2	141	1344
STAG2	141	1345
SYVN1	141	1346
AC109460.3	140	1347
ADCY3	140	1348
ARFGAP2	140	1349
ARRDC1	140	1350
ASAP3	140	1351
ATP5F1A	140	1352
CPSF7	140	1353
EIF3C	140	1354
EPHB6	140	1355
GOLGA3	140	1356
GPBP1L1	140	1357
HIF3A	140	1358
IFT172	140	1359
IRAK1	140	1360
ITGB1	140	1361
MACROH2A1	140	1362
NAA25	140	1363
PHF21A	140	1364
PLAGL1	140	1365
RCC1	140	1366
SELENBP1	140	1367
SPG11	140	1368
BTN3A2	139	1369
CCDC18	139	1370
CWF19L1	139	1371
DDX51	139	1372
GCDH	139	1373
IPO9	139	1374
MAGED4B	139	1375
MBTPS1	139	1376
NBN	139	1377
NUP214	139	1378
PARP8	139	1379
PLEKHA5	139	1380
SS18	139	1381
SUPT5H	139	1382
TMEM256-PLSCR3	139	1383
TTLL4	139	1384
UBE2J2	139	1385
ADPGK	138	1386
AP2M1	138	1387
ATP2A2	138	1388
BAP1	138	1389
COP1	138	1390
COQ8A	138	1391
CYBC1	138	1392
DCLRE1C	138	1393
DNAJC2	138	1394
FAHD2CP	138	1395
MGA	138	1396
NBPF11	138	1397
NCALD	138	1398
PDS5B	138	1399
PSME4	138	1400
RANBP3	138	1401
RGS12	138	1402
RNF213	138	1403
SLC38A2	138	1404
SRSF5	138	1405
UBE2F-SCLY	138	1406
VPS8	138	1407
ZMYM1	138	1408
AC087721.2	137	1409
AC116366.2	137	1410
ADAR	137	1411
AHI1	137	1412
CDC45	137	1413
PARP10	137	1414
PPP4R3B	137	1415
PRPSAP2	137	1416
RRNAD1	137	1417
SLC38A7	137	1418
SLC39A13	137	1419
TVP23C	137	1420
AC068587.4	136	1421
AL117339.4	136	1422
CTBP1	136	1423
DHX9	136	1424
DPP8	136	1425
EIF5	136	1426
FAHD2A	136	1427
HEMK1	136	1428
HMBS	136	1429
MTHFD1L	136	1430
N4BP2	136	1431
PRPF3	136	1432
TBCE	136	1433
TP53BP1	136	1434
TP73-AS1	136	1435
TRAPPC12	136	1436
AKR1C2	135	1437
C3P1	135	1438
CENPK	135	1439
CES2	135	1440
CHKA	135	1441
CLTC	135	1442
DCAF17	135	1443
DPP9	135	1444
GATAD2A	135	1445
ITIH1	135	1446
POGZ	135	1447
SLC38A9	135	1448
SNX5	135	1449
ANAPC2	134	1450
AP002990.1	134	1451
BAIAP2	134	1452
CORO6	134	1453
CYLD	134	1454
DOCK9	134	1455
DRG2	134	1456
INTS13	134	1457
KIAA1109	134	1458
LAS1L	134	1459
MTFR1L	134	1460
PCBP4	134	1461
PFAS	134	1462
PHTF1	134	1463
PPP1R12C	134	1464
TLK2	134	1465
TUBGCP5	134	1466
USP47	134	1467
AASS	133	1468
ARHGEF11	133	1469
CD36	133	1470
CEP192	133	1471
CYP21A1P	133	1472
DBNL	133	1473
DNM1	133	1474
EHBP1	133	1475
FANCD2	133	1476
GRN	133	1477
KHDC4	133	1478
NECAB3	133	1479
NMRAL1	133	1480
NUB1	133	1481
PRPF31	133	1482
RCOR3	133	1483
SMUG1	133	1484
TARS2	133	1485
TMEM175	133	1486
TTC37	133	1487
TUT7	133	1488
ZMYM4	133	1489
ZNF335	133	1490
BRD9	132	1491
BTAF1	132	1492
CNDP2	132	1493
EMSY	132	1494
ERCC1	132	1495
ESYT1	132	1496
FAM3A	132	1497
FBXO9	132	1498
GOLGB1	132	1499
GSAP	132	1500
HNRNPDL	132	1501
ITGB4	132	1502
LARP1B	132	1503
LCA5L	132	1504
OBSCN	132	1505
PSMD4	132	1506
RBMX	132	1507
RSRP1	132	1508
SLC37A1	132	1509
SNORD22	132	1510
SULF1	132	1511
THOC1	132	1512
TRPM4	132	1513
UBA1	132	1514
USP5	132	1515
AC104452.1	131	1516
AMDHD2	131	1517
CLUH	131	1518
DDX27	131	1519
DNASE1	131	1520
DUS4L-BCAP29	131	1521
EP400P1	131	1522
IFT140	131	1523
ITPR1	131	1524
IVNS1ABP	131	1525
LMAN1L	131	1526
NFYC	131	1527
PTDSS2	131	1528
RABL2A	131	1529
SGCE	131	1530
TLN1	131	1531
AL360181.3	130	1532
AL451062.3	130	1533
ARMC8	130	1534
ITFG2	130	1535
LTBP3	130	1536
MCTP1	130	1537
MIA3	130	1538
MPP3	130	1539
PKM	130	1540
SH3D19	130	1541
SMC6	130	1542
SNHG29	130	1543
TRO	130	1544
ZGRF1	130	1545
ZNF202	130	1546
COPA	129	1547
CTNNA1	129	1548
DELE1	129	1549
DYM	129	1550
FANCL	129	1551
FGFR2	129	1552
FRYL	129	1553
HERC2	129	1554
HNRNPA3	129	1555
LINC00343	129	1556
LRPPRC	129	1557
MAP7D1	129	1558
MIR6859-1	129	1559
MTOR	129	1560
MYL7	129	1561
NCKIPSD	129	1562
NCSTN	129	1563
NOLC1	129	1564
PLEKHA7	129	1565
PNPT1	129	1566
RHOT1	129	1567
RIC8A	129	1568
S100PBP	129	1569
SHMT1	129	1570
TM9SF4	129	1571
TMEM63B	129	1572
USP34	129	1573
USP54	129	1574
VPS13B	129	1575
BMS1	128	1576
CENPE	128	1577
COL6A2	128	1578
CSGALNACT1	128	1579
EXOSC8	128	1580
FXR1	128	1581
GANAB	128	1582
MBTD1	128	1583
MEN1	128	1584
MIR663AHG	128	1585
MYO5C	128	1586
PPRC1	128	1587
SLC16A5	128	1588
SNHG17	128	1589
SUN2	128	1590
Y_RNA	128	1591
ABHD14A-ACY1	127	1592
AC018523.2	127	1593
CAMKK2	127	1594
CCDC24	127	1595
CD151	127	1596
DBN1	127	1597
ECPAS	127	1598
EMC1	127	1599
GREB1	127	1600
HSPH1	127	1601
LINS1	127	1602
MAGED1	127	1603
MGAT4B	127	1604
PCIF1	127	1605
PHF12	127	1606
PHYHD1	127	1607
RGS3	127	1608
SLC2A11	127	1609
STAG3L3	127	1610
STRA6	127	1611
TMEM120A	127	1612
UBR2	127	1613
VASH2	127	1614
WDR13	127	1615
AARS2	126	1616
ACACA	126	1617
C21orf58	126	1618
CNOT3	126	1619
EPN1	126	1620
FIBP	126	1621
GSDMD	126	1622
GTF2H2C	126	1623
HIBCH	126	1624
HNRNPH3	126	1625
MARCHF7	126	1626
ME3	126	1627
METTL22	126	1628
MFF	126	1629
NSMAF	126	1630
PC	126	1631
PDXDC2P-NPIPB14P	126	1632
PPFIBP2	126	1633
PPP4C	126	1634
SLC2A6	126	1635
TBCK	126	1636
TEPSIN	126	1637
TTC23	126	1638
ZNF250	126	1639
ABHD12	125	1640
AC092279.1	125	1641
ACCS	125	1642
ANXA7	125	1643
COG4	125	1644
CYFIP1	125	1645
DNAJC10	125	1646
KALRN	125	1647
LRP1	125	1648
METTL8	125	1649
MFGE8	125	1650
NBPF3	125	1651
NUP160	125	1652
PIGO	125	1653
PMPCA	125	1654
PRPF38B	125	1655
STAT5B	125	1656
TECPR1	125	1657
THOP1	125	1658
TMEM198B	125	1659
ZNF320	125	1660
AL117190.7	124	1661
ASL	124	1662
CLK1	124	1663
CPED1	124	1664
DOCK6	124	1665
ELAPOR2	124	1666
ESRP1	124	1667
EXOC1	124	1668
EZH1	124	1669
LINC00293	124	1670
MIR99AHG	124	1671
PPP1R12B	124	1672
PSPH	124	1673
RAP1GDS1	124	1674
RPL3	124	1675
RUVBL2	124	1676
SMC5	124	1677
STAMBP	124	1678
TNPO1	124	1679
AARS1	123	1680
ALG13	123	1681
ANXA11	123	1682
ARHGAP17	123	1683
CES1	123	1684
DENND5A	123	1685
DNM1L	123	1686
ESR1	123	1687
IGF2BP2	123	1688
IMP4	123	1689
KDM6A	123	1690
LPIN1	123	1691
LRRCC1	123	1692
MYL6	123	1693
OPA1	123	1694
PKMYT1	123	1695
PLPP5	123	1696
RBPJ	123	1697
WDR41	123	1698
XRCC5	123	1699
ABHD11	122	1700
AC118553.2	122	1701
ACSS2	122	1702
ANKRD36B	122	1703
ASAH1	122	1704
ATAD3A	122	1705
CAMK2D	122	1706
CELF2	122	1707
CHD8	122	1708
DHX34	122	1709
EIF2AK2	122	1710
ERCC2	122	1711
GCN1	122	1712
HLA-A	122	1713
IDUA	122	1714
MIOS	122	1715
MIR4435-2HG	122	1716
MLIP	122	1717
NARS1	122	1718
NARS2	122	1719
OCIAD1	122	1720
P2RX4	122	1721
PDS5A	122	1722
RNF10	122	1723
SETDB1	122	1724
SNRNP70	122	1725
TMEM132A	122	1726
ZFYVE19	122	1727
ZNF518A	122	1728
ALB	121	1729
CDC27	121	1730
COMMD4	121	1731
DDB1	121	1732
DDX3Y	121	1733
DENND2D	121	1734
ELMO3	121	1735
GOSR2	121	1736
GPAT4	121	1737
IL11RA	121	1738
KANK2	121	1739
KDM5A	121	1740
KRT8	121	1741
LYPLA1	121	1742
METAP1	121	1743
NRAP	121	1744
NSMCE4A	121	1745
P3H1	121	1746
PHKG2	121	1747
PIK3CB	121	1748
PLEKHG5	121	1749
RMC1	121	1750
SETD6	121	1751
ST3GAL5	121	1752
SUPT16H	121	1753
TERF1	121	1754
TMEM161B	121	1755
TSC1	121	1756
ZC3H18	121	1757
AC009053.1	120	1758
ARMCX4	120	1759
ARNT	120	1760
C11orf80	120	1761
CEP78	120	1762
CNOT10	120	1763
CREB1	120	1764
DTNB	120	1765
ELAPOR1	120	1766
ELP1	120	1767
FAM149A	120	1768
FCGRT	120	1769
FRMD4A	120	1770
NCAM1	120	1771
NCAPD2	120	1772
NR1H2	120	1773
PLEKHG4B	120	1774
RALY	120	1775
RGS14	120	1776
SCRIB	120	1777
SEPTIN9	120	1778
SYTL3	120	1779
ZNF655	120	1780
AC009879.3	119	1781
BUD23	119	1782
CDK5RAP2	119	1783
CEP112	119	1784
CEP43	119	1785
CYB561A3	119	1786
ECT2	119	1787
FARP1	119	1788
GABBR1	119	1789
GAPDH	119	1790
HINFP	119	1791
KIAA0586	119	1792
MAMDC4	119	1793
MCM4	119	1794
MED12	119	1795
NDST1	119	1796
OXNAD1	119	1797
PEX5	119	1798
PHACTR4	119	1799
PIGN	119	1800
PLCD1	119	1801
PREPL	119	1802
PSRC1	119	1803
RABGAP1L	119	1804
RAPGEF2	119	1805
RNPC3	119	1806
SH3BP2	119	1807
SLC38A1	119	1808
TMEM8B	119	1809
TTC14	119	1810
AFG3L1P	118	1811
ARMC6	118	1812
CCDC142	118	1813
CCDC74B	118	1814
CORO1B	118	1815
DUXAP10	118	1816
DZIP1	118	1817
EIF3G	118	1818
EPHA1	118	1819
GOLGA2	118	1820
GTF2H2	118	1821
HEPH	118	1822
HMGN1	118	1823
LPP	118	1824
MIER2	118	1825
MYLK	118	1826
NPAS1	118	1827
NUP93	118	1828
PABPC1	118	1829
PIAS3	118	1830
PLRG1	118	1831
RNF44	118	1832
SEPTIN7	118	1833
SETDB2	118	1834
SIRT2	118	1835
SLC26A11	118	1836
TADA2A	118	1837
TCEA2	118	1838
TMEM183A	118	1839
USP10	118	1840
ZMYM3	118	1841
AC005324.3	117	1842
AC008073.3	117	1843
BBX	117	1844
CALD1	117	1845
CDAN1	117	1846
CDK18	117	1847
CMAHP	117	1848
COL3A1	117	1849
CUL9	117	1850
ELF3	117	1851
INVS	117	1852
KATNB1	117	1853
KIF7	117	1854
MEGF8	117	1855
MYH10	117	1856
MYH7B	117	1857
NBPF26	117	1858
NLRP1	117	1859
NSUN6	117	1860
PUM3	117	1861
RAD17	117	1862
RC3H2	117	1863
SYTL1	117	1864
TCP1	117	1865
TCTN3	117	1866
TMEM161A	117	1867
TNFRSF14	117	1868
TOM1L1	117	1869
TRIP10	117	1870
XRN2	117	1871
ZNF496	117	1872
ABCC1	116	1873
B4GALT3	116	1874
BRD7	116	1875
CIAO3	116	1876
CSNK1A1	116	1877
CTNNB1	116	1878
DVL3	116	1879
ESRP2	116	1880
FMR1	116	1881
GNL3	116	1882
KHSRP	116	1883
MBD4	116	1884
MCAM	116	1885
MFSD11	116	1886
NONO	116	1887
NR2F1-AS1	116	1888
OGFOD3	116	1889
RAD51C	116	1890
RBM41	116	1891
RBSN	116	1892
SFXN5	116	1893
SRSF10	116	1894
STAT5A	116	1895
TONSL	116	1896
TOPBP1	116	1897
TTC39A	116	1898
UBE2O	116	1899
ZNF618	116	1900
A2M	115	1901
AKT2	115	1902
AMZ2P1	115	1903
AQP7	115	1904
AURKB	115	1905
BRF1	115	1906
CELSR2	115	1907
CSAD	115	1908
DTX2	115	1909
FCHO1	115	1910
FKTN	115	1911
GPR137	115	1912
ITGB1BP1	115	1913
KNTC1	115	1914
LIG1	115	1915
MARK2	115	1916
MST1L	115	1917
PACSIN2	115	1918
PDLIM5	115	1919
POLR3E	115	1920
POM121	115	1921
PPP4R3A	115	1922
RAB3GAP2	115	1923
RABL2B	115	1924
REXO5	115	1925
RRP1	115	1926
SEPTIN10	115	1927
WDR1	115	1928
ACOX2	114	1929
ACTR3B	114	1930
CCDC88A	114	1931
COL1A2	114	1932
ETV1	114	1933
G6PD	114	1934
GNB1	114	1935
GOLGA6L9	114	1936
GRK6	114	1937
KATNBL1	114	1938
MARCHF6	114	1939
MYRF	114	1940
PKN3	114	1941
POLI	114	1942
PPIP5K1	114	1943
R3HCC1L	114	1944
RBBP8	114	1945
RMDN1	114	1946
SART3	114	1947
SEC63	114	1948
TJP1	114	1949
TOP2B	114	1950
TPM2	114	1951
TUBG2	114	1952
USP25	114	1953
USP45	114	1954
AC010973.3	113	1955
AC068896.1	113	1956
ADAMTSL5	113	1957
ADCY4	113	1958
CCDC7	113	1959
CERS2	113	1960
CIT	113	1961
CP	113	1962
DDX54	113	1963
DPY19L2	113	1964
FTSJ3	113	1965
GLB1	113	1966
HDAC1	113	1967
HID1	113	1968
LRSAM1	113	1969
MIA2	113	1970
MTCH1	113	1971
NRCAM	113	1972
PCNX3	113	1973
PSME2	113	1974
RAD52	113	1975
RELCH	113	1976
RFC5	113	1977
SENP3-EIF4A1	113	1978
SNHG1	113	1979
TMEM150A	113	1980
TSPAN4	113	1981
UBXN4	113	1982
YEATS2	113	1983
AC010463.1	112	1984
AC108488.2	112	1985
ACSF2	112	1986
ACSL1	112	1987
AL109811.3	112	1988
ANXA4	112	1989
BIN1	112	1990
CANX	112	1991
CCDC78	112	1992
CHD1	112	1993
CPSF4	112	1994
CRBN	112	1995
DAB2IP	112	1996
DCTN2	112	1997
DIS3L	112	1998
FKBP10	112	1999
[truncated: 35,856 more rows]
