# Supplementary material for: FLIBase: a comprehensive repository of full-length isoforms across human cancers and tissues
Source: Nucleic Acids Res. 2023 Sep 11;52(D1):D124–33. doi: 10.1093/nar/gkad745 (PMC10767943; doi:10.1093/nar/gkad745)
Supplement: gkad745_supplemental_files [file gkad745_supplemental_files.zip › Supplementary Table S2.xlsx]

## Sheet: Supplementary Table S2
Symbol	No. of transcripts	Rank
AP1G2	922	1
RHOT2	855	2
AL022238.3	686	3
STAG3L5P-PVRIG2P-PILRB	633	4
ACADVL	618	5
SORBS2	560	6
PCM1	557	7
RECQL4	551	8
CHKB-CPT1B	543	9
ABCD4	541	10
BAG6	535	11
FLNA	532	12
PLXNB1	507	13
MAPK12	503	14
MBD1	502	15
CDK10	490	16
MAN2C1	487	17
PCBP1-AS1	479	18
DMKN	472	19
RGL2	469	20
LTBP4	468	21
SUPT20H	458	22
HDLBP	453	23
SNHG14	453	24
AC006254.1	447	25
TCIRG1	443	26
PUM1	437	27
SUN1	437	28
TMC6	433	29
SEC31A	425	30
ATXN2L	424	31
DDX11	419	32
MSTO1	419	33
CAST	410	34
PTK2	408	35
GALT	406	36
HNRNPH1	401	37
EIF4G1	395	38
NDRG2	395	39
HERC2P2	394	40
LAMA5	393	41
WASHC2C	392	42
GAS5	391	43
EHMT1	386	44
BAZ2B	383	45
KTN1	382	46
MICAL1	382	47
MFSD10	381	48
AL451136.1	377	49
GBA2	377	50
RHPN1	377	51
DGLUCY	375	52
NCOR1	370	53
ILF3	369	54
SLC4A3	369	55
MIB2	368	56
PPP6R3	368	57
VPS28	367	58
FAAH	365	59
NSUN5P1	363	60
EPS8L2	362	61
MADD	362	62
RBM39	362	63
MAP4	359	64
ANK3	357	65
DDR1	357	66
UBAP2L	357	67
PIDD1	355	68
TAF1C	354	69
ASPH	353	70
SPIDR	353	71
PRMT7	351	72
NSUN5P2	348	73
ZMYND8	346	74
BRD8	345	75
NCOR2	345	76
GAK	344	77
ZNF692	344	78
MMS19	342	79
ARVCF	338	80
IL17RC	337	81
CIZ1	336	82
PDE4DIP	336	83
PLXNB2	336	84
BRAT1	334	85
HPS1	333	86
EIF4G2	332	87
ADAM15	331	88
EPB41L1	330	89
CPSF1	329	90
FANCI	329	91
MROH1	329	92
SEPTIN2	328	93
PGGHG	327	94
FN1	326	95
DPH7	325	96
SCYL1	324	97
PAM	323	98
TCF3	320	99
TIA1	320	100
FLII	319	101
MAP4K4	317	102
NAPRT	315	103
OBSL1	314	104
SETD5	313	105
TTC3	312	106
CAPRIN2	311	107
MACF1	310	108
MYO19	310	109
POLL	310	110
PPOX	310	111
TRMT1	310	112
IFRD2	306	113
CPNE1	305	114
HUWE1	305	115
STAB1	305	116
SLC29A2	304	117
TELO2	304	118
RGL3	303	119
PPP1R16A	302	120
ARAP1	301	121
NUP85	301	122
MINK1	299	123
ANKHD1-EIF4EBP3	296	124
ENOSF1	296	125
GRB10	296	126
LAMB2	296	127
MOV10	295	128
AC006064.6	294	129
CELF1	294	130
CROCCP2	294	131
TYK2	294	132
USP19	294	133
SORBS1	293	134
AC068831.6	292	135
AUP1	292	136
DGKZ	291	137
RARS2	291	138
FASTK	290	139
MLST8	290	140
ECHDC2	289	141
AC068946.2	288	142
AKAP13	288	143
LARGE2	288	144
SBF1	287	145
ENTPD6	285	146
SLC5A6	285	147
MUS81	284	148
NUMA1	284	149
PIGG	283	150
SKIV2L	283	151
SUGP2	282	152
ACAD10	281	153
AL645922.1	281	154
EWSR1	281	155
PIF1	281	156
SCMH1	280	157
SLC26A6	280	158
WASHC2A	280	159
MATR3	279	160
CHTF18	278	161
DPP7	278	162
USP28	278	163
AL139011.2	277	164
SNORD116-4	277	165
OPLAH	276	166
GIGYF2	275	167
PI4KA	275	168
ZNF638	275	169
NAXD	274	170
TTLL5	274	171
LLGL2	273	172
SRRM1	273	173
KIF12	272	174
NT5C2	272	175
POLD2	272	176
TRPC4AP	272	177
PRPF40A	271	178
GUK1	268	179
LRRFIP1	268	180
SETD4	268	181
TOP3B	267	182
TSC2	267	183
ULK3	266	184
DENND2B	265	185
EPB41	265	186
INTS11	264	187
PAN2	264	188
SLTM	264	189
SPTAN1	264	190
TTLL3	264	191
VARS1	264	192
GPAA1	263	193
PBRM1	263	194
INPPL1	262	195
PARD3	262	196
CCDC66	261	197
COL16A1	261	198
PTPRA	261	199
RAB34	261	200
DNMT1	260	201
SREBF1	260	202
CRACR2B	259	203
HGS	259	204
IARS1	259	205
ABCC3	258	206
TRIP12	258	207
ATXN2	257	208
HPS4	256	209
LMO7	256	210
EDC4	255	211
FAM193B	255	212
SGSM2	255	213
SYNE2	255	214
PPP6R2	254	215
BPTF	253	216
NPRL2	253	217
AL441992.2	252	218
CARD8	252	219
SPG7	252	220
DHX30	251	221
EEF1D	251	222
HNRNPK	251	223
KANK1	251	224
SMTN	251	225
DUS1L	250	226
PRRC2B	250	227
TRMT2A	250	228
HDAC6	249	229
SIPA1L1	249	230
SRSF11	249	231
TCF25	249	232
TMEM94	249	233
MED24	248	234
OFD1	248	235
PHYKPL	248	236
STK25	248	237
MARS1	247	238
PDLIM7	247	239
SEC16A	247	240
SPATA20	247	241
ANKS3	246	242
ARHGAP27	246	243
CAMK2G	246	244
DST	246	245
HOOK2	245	246
TPCN2	245	247
EZH2	244	248
FANCA	244	249
HP1BP3	244	250
PTCD3	244	251
CCHCR1	243	252
CENPT	243	253
CNOT1	243	254
MLXIPL	243	255
PARP6	243	256
SLMAP	243	257
TCERG1	243	258
ZSWIM8	243	259
TPM1	242	260
CCNL2	241	261
IFT122	241	262
AL136295.5	240	263
WNK2	240	264
GRB7	239	265
POLG	239	266
SP100	239	267
STX16-NPEPL1	239	268
SVIL	239	269
EML3	238	270
SMPD4BP	238	271
TNNT2	238	272
FANCG	237	273
HNRNPA2B1	237	274
ITGA7	236	275
MICALL2	236	276
PIEZO1	236	277
QARS1	236	278
CHFR	235	279
CLASP2	235	280
FNBP4	235	281
HSF1	235	282
SDHAP1	235	283
STARD3	235	284
TUT4	235	285
ACIN1	234	286
LMBR1L	233	287
PNISR	233	288
AC087289.3	232	289
AKT1	231	290
ARHGEF40	231	291
DENND4B	231	292
FDPS	231	293
ARHGEF10L	230	294
CAD	230	295
ERBB2	230	296
SPPL2B	230	297
WASH8P	230	298
ANXA2	229	299
COQ8B	229	300
DDX39A	229	301
MYO9B	229	302
UBA7	229	303
UPF3A	229	304
HECTD1	228	305
NFRKB	228	306
NT5DC2	228	307
ZBTB20	228	308
APTX	227	309
C4A	227	310
MAGED2	227	311
SH3YL1	227	312
THOC2	227	313
UNC13D	227	314
CXXC1	226	315
POLD1	226	316
SPAG5	226	317
TAZ	226	318
PPT2-EGFL8	225	319
MARK3	224	320
NPEPPS	224	321
WASH2P	224	322
ABI2	223	323
AFDN	223	324
AL669830.2	223	325
ASPSCR1	223	326
FGFR4	223	327
NAP1L1	223	328
RBM6	223	329
USP33	223	330
ASCC2	222	331
D2HGDH	222	332
MLPH	222	333
PHLDB1	222	334
RSRC2	222	335
ZNF266	222	336
LRRFIP2	221	337
SCAP	221	338
STK11IP	221	339
UBR5	221	340
EIF2B5	220	341
KIFC3	220	342
PI4KAP2	220	343
PICALM	220	344
RHBDF1	220	345
TBCD	220	346
TRMU	220	347
ILVBL	219	348
ANO9	218	349
CHD1L	218	350
DLG1	218	351
GUSB	218	352
PCNT	218	353
CCDC14	217	354
MELK	217	355
PTOV1	217	356
RTEL1	217	357
SLC35C2	217	358
SNRPN	217	359
TCOF1	217	360
UBR4	217	361
VEZT	217	362
CTNND1	216	363
E4F1	216	364
EIF2B4	216	365
MPPE1	216	366
NAT9	216	367
RAP1GAP	216	368
EIF3B	215	369
EIF4G3	215	370
KLHL17	215	371
PKP4	215	372
SLC25A39	215	373
STAU2	215	374
ZNF384	215	375
AL139300.1	214	376
HDAC7	214	377
PRPF39	214	378
SFI1	214	379
DMTF1	213	380
LARP4	213	381
NUCB2	213	382
PRPF40B	213	383
TMEM63A	213	384
ATG16L2	212	385
PCBP2	212	386
POLRMT	212	387
WDR90	212	388
APEH	211	389
FBH1	211	390
RBM26	211	391
CARS2	210	392
CROCC	210	393
DALRD3	210	394
MST1P2	210	395
PRRC2C	210	396
BIRC6	209	397
MST1	209	398
NADK	209	399
TUBGCP6	209	400
ANKZF1	208	401
ATP13A2	208	402
CTC1	208	403
HEXD	208	404
MYO15B	208	405
POMGNT1	208	406
RTKN	208	407
SEMA3B	208	408
TARBP2	208	409
TENT2	208	410
UBXN11	208	411
USP4	208	412
ZNF532	208	413
AC005520.1	207	414
GGA3	207	415
TEAD2	207	416
TIMELESS	207	417
TRPT1	207	418
TTC31	207	419
WDR27	207	420
AL162417.1	206	421
NR1H3	206	422
PCYT2	206	423
PUM2	206	424
TPR	206	425
UROD	206	426
AP000356.5	205	427
ARHGEF2	205	428
HSPG2	205	429
MAN2A2	205	430
PHC1	205	431
RBM10	205	432
SHMT2	205	433
AL136295.4	204	434
CD44	204	435
ELMOD3	204	436
KIAA0319L	204	437
NADSYN1	204	438
NCAPG2	204	439
PABPC4	204	440
SLC29A1	204	441
SMC4	204	442
ZMIZ2	204	443
ZNF76	204	444
ANKRD10	203	445
FAM234A	203	446
FES	203	447
GIGYF1	203	448
NELFCD	203	449
SEC24C	203	450
AL121845.3	202	451
ARHGAP4	202	452
BRD2	202	453
INTS10	202	454
NAP1L4	202	455
XRRA1	202	456
ABCC10	201	457
CNTROB	201	458
GTF2I	201	459
SMARCC2	201	460
STAT2	201	461
OGFOD2	200	462
SSH3	200	463
COA1	199	464
CSDE1	199	465
GUSBP11	199	466
NBEAL2	199	467
NBPF15	199	468
PLA2G6	199	469
PPIL2	199	470
PPP4R1	199	471
PTGES3L-AARSD1	199	472
RBM5	199	473
SMG7	199	474
SULF2	199	475
ACAP3	198	476
AD000671.2	198	477
CCDC74A	198	478
CLK2	198	479
KDM2B	198	480
MAPK10	198	481
MOK	198	482
PNPLA6	198	483
RPN2	198	484
AC009533.1	197	485
AC058822.1	197	486
BAZ2A	197	487
GPBP1	197	488
HAGHL	197	489
STK36	197	490
ZMYM2	197	491
ABCA7	196	492
GART	196	493
PTPRF	196	494
REV1	196	495
TCF4	196	496
TMCO3	196	497
CEP95	195	498
EFEMP2	195	499
FASN	195	500
NPRL3	195	501
POLE	195	502
RNF40	195	503
SNORD86	195	504
AC241952.1	194	505
CEP250	194	506
CNOT2	194	507
ELN	194	508
PVT1	194	509
STAT6	194	510
ZNF276	194	511
AC138894.1	193	512
ANAPC4	193	513
DDX55	193	514
ELAC2	193	515
ENGASE	193	516
HPN	193	517
NQO2	193	518
ODF2	193	519
PRPF4B	193	520
SLC2A8	193	521
TARBP1	193	522
TPRA1	193	523
ABCF3	192	524
ADCK5	192	525
AKAP8L	192	526
ARIH2	192	527
CIRBP	192	528
DIP2A	192	529
FBXW5	192	530
FDXR	192	531
MYH6	192	532
POMT1	192	533
ZC3H14	192	534
CERS4	191	535
CHD3	191	536
FOXRED1	191	537
ITPRID2	191	538
YY1AP1	191	539
DNMT3B	190	540
ITPR3	190	541
JMJD1C	190	542
PHF20L1	190	543
TANGO2	190	544
UBAP2	190	545
ANAPC5	188	546
ATP2C1	188	547
FUZ	188	548
MBNL1	188	549
MTUS1	188	550
STRN4	188	551
TAF6	188	552
UCKL1	188	553
AC097634.4	187	554
BRCA1	187	555
FHOD1	187	556
LUC7L3	187	557
PABPC1L	187	558
RNH1	187	559
SHKBP1	187	560
SLC12A4	187	561
ATG4B	186	562
GBF1	186	563
GGT7	186	564
KIF22	186	565
MED15	186	566
MICAL2	186	567
MTA1	186	568
NEMF	186	569
OS9	186	570
PCSK7	186	571
RPS6KB2	186	572
SYNRG	186	573
THBS3	186	574
TMEM259	186	575
ACTN1	185	576
CARS1	185	577
CBWD5	185	578
CCNL1	185	579
MSH5-SAPCD1	185	580
NLRC5	185	581
ANKRD36	184	582
ATP13A1	184	583
CCDC57	184	584
CFLAR	184	585
CYRIB	184	586
MEGF6	184	587
MTRF1	184	588
PPIP5K2	184	589
R3HDM1	184	590
DGKA	183	591
EIF4B	183	592
KIAA1217	183	593
PPFIA1	183	594
TSEN2	183	595
AGAP3	182	596
AKAP9	182	597
CNTRL	182	598
KDM5C	182	599
MIGA2	182	600
MLLT10	182	601
MYBPC3	182	602
MYO18A	182	603
PHF1	182	604
PHKA2	182	605
PNKP	182	606
PSMC5	182	607
PXN	182	608
RABGGTA	182	609
RBM23	182	610
AGRN	181	611
ARHGEF1	181	612
CTBP2	181	613
IKBKB	181	614
NR2C1	181	615
PLEKHG4	181	616
PRKCSH	181	617
TRAF7	181	618
ADGRG1	180	619
ANK2	180	620
COL1A1	180	621
FPGS	180	622
HNRNPUL2-BSCL2	180	623
MPHOSPH9	180	624
NUP98	180	625
PDXDC1	180	626
SHC1	180	627
SMPD4	180	628
TCF7L2	180	629
TFR2	180	630
WDR45	180	631
AC009690.1	179	632
AC018809.3	179	633
DAB1	179	634
DCAF6	179	635
ELP2	179	636
FBRSL1	179	637
LRP8	179	638
LUC7L	179	639
NEIL1	179	640
NUMB	179	641
RAD54L	179	642
UBTF	179	643
C4B	178	644
EPB41L2	178	645
PITRM1	178	646
RNF207	178	647
TRIM28	178	648
DNMT3A	177	649
EPB41L3	177	650
FBXO44	177	651
HERC1	177	652
MTIF2	177	653
SDHAP2	177	654
SMARCA4	177	655
TPTEP2-CSNK1E	177	656
WASH3P	177	657
XPO6	177	658
CLCC1	176	659
DNPEP	176	660
HM13	176	661
NEURL4	176	662
NOC2L	176	663
PGAP2	176	664
SECISBP2	176	665
SENP6	176	666
SLC22A7	176	667
TNPO2	176	668
USP20	176	669
AC026954.2	175	670
ADGRL2	175	671
GMPPA	175	672
JMJD7-PLA2G4B	175	673
NKTR	175	674
PRMT2	175	675
TBRG4	175	676
BCLAF1	174	677
CDC16	174	678
CYP3A5	174	679
NOXA1	174	680
RALGPS1	174	681
AC018521.1	173	682
ALS2CL	173	683
CEP57L1	173	684
CSPP1	173	685
FAM160B2	173	686
KIFC2	173	687
MPDZ	173	688
MTMR11	173	689
PI4KB	173	690
SEC14L1	173	691
TSEN54	173	692
AOPEP	172	693
ATP6V1G2-DDX39B	172	694
CEP131	172	695
GGA1	172	696
GPS1	172	697
GRIPAP1	172	698
KIF23	172	699
PICK1	172	700
ZFAND4	172	701
ANKLE2	171	702
CDK16	171	703
CLIP1	171	704
CYP21A2	171	705
HNRNPC	171	706
N4BP2L2	171	707
PIGT	171	708
PYCR1	171	709
WDR59	171	710
ARMCX5-GPRASP2	170	711
ASPG	170	712
GMPR2	170	713
LARP7	170	714
LETMD1	170	715
MX1	170	716
NDRG4	170	717
NPHP4	170	718
SF1	170	719
SLC43A1	170	720
ZBTB17	170	721
DNM2	169	722
HYOU1	169	723
INTS1	169	724
MFSD12	169	725
NVL	169	726
PDCD11	169	727
PITPNM1	169	728
PRRC2A	169	729
SMARCA2	169	730
TACC2	169	731
CAPN10	168	732
ICE2	168	733
KANSL3	168	734
MEF2C	168	735
MYBBP1A	168	736
RUSC1	168	737
TMUB2	168	738
USP36	168	739
ANKMY1	167	740
ANKRD13D	167	741
COASY	167	742
ERMARD	167	743
HNRNPA1	167	744
ITSN2	167	745
PACRGL	167	746
POLR2J4	167	747
SHARPIN	167	748
TANC1	167	749
ZNF783	167	750
AP4M1	166	751
ATG13	166	752
CTTN	166	753
CUL7	166	754
GAPVD1	166	755
MCRS1	166	756
METTL3	166	757
RPLP0	166	758
SLC3A2	166	759
SLC43A3	166	760
TTF2	166	761
ZNF559-ZNF177	166	762
CEP70	165	763
FTSJ1	165	764
HSF4	165	765
PKD1	165	766
SHLD2	165	767
AC006030.1	164	768
ACD	164	769
ARFGAP1	164	770
C3	164	771
CLASRP	164	772
COL18A1	164	773
DDX3X	164	774
DMPK	164	775
EXD3	164	776
HDAC5	164	777
MAP4K5	164	778
P4HB	164	779
PIGQ	164	780
RRBP1	164	781
TPCN1	164	782
UTRN	164	783
CRYZL2P-SEC16B	163	784
FLOT1	163	785
KIAA0100	163	786
LMNA	163	787
MDN1	163	788
NSD2	163	789
REPS1	163	790
TFDP2	163	791
TLE2	163	792
TM7SF3	163	793
TMEM116	163	794
CHRD	162	795
KMT2C	162	796
LRCH4	162	797
METTL17	162	798
PACS2	162	799
PPFIBP1	162	800
PPP2R5C	162	801
PSMD2	162	802
SPATS2L	162	803
TTN-AS1	162	804
ZFYVE27	162	805
ABTB1	161	806
AP5Z1	161	807
C19orf54	161	808
CC2D1A	161	809
CD46	161	810
CHD2	161	811
DECR2	161	812
EXOSC10	161	813
GRK2	161	814
NISCH	161	815
PIH1D1	161	816
SCAPER	161	817
SEPTIN4	161	818
SLC12A8	161	819
SLC38A6	161	820
SLC4A2	161	821
WASH9P	161	822
AL157935.2	160	823
AMPD2	160	824
AP3D1	160	825
ICA1	160	826
PARPBP	160	827
POFUT2	160	828
PRMT5	160	829
SLC37A4	160	830
YBX3	160	831
AC002470.2	159	832
APBB3	159	833
CABIN1	159	834
DCAF11	159	835
FAM135A	159	836
GTF3C2	159	837
IMPDH1	159	838
ISYNA1	159	839
KRBA1	159	840
MTO1	159	841
PRPF8	159	842
TBC1D17	159	843
TRABD	159	844
ACAD8	158	845
ACLY	158	846
ANKRD17	158	847
FLAD1	158	848
FLNB	158	849
HDAC3	158	850
HERC4	158	851
KAT2A	158	852
MCM7	158	853
MST1R	158	854
NDUFV1	158	855
SH2B1	158	856
AC093752.1	157	857
ANKRD11	157	858
ARRB2	157	859
GORASP1	157	860
IFT88	157	861
KRIT1	157	862
MKNK1	157	863
NRDC	157	864
PARP9	157	865
PRR5-ARHGAP8	157	866
RABGAP1	157	867
TBC1D7	157	868
USP48	157	869
ZDHHC16	157	870
ZFX	157	871
ZNF598	157	872
BBS2	156	873
DPAGT1	156	874
GOLGA2P10	156	875
GSN	156	876
ILK	156	877
MTA3	156	878
NPC1	156	879
PFKL	156	880
PWWP3A	156	881
TSPOAP1	156	882
WASHC4	156	883
ZNF131	156	884
DPP3	155	885
FGGY	155	886
FUBP1	155	887
LMF2	155	888
PAK1	155	889
SNX14	155	890
ST7L	155	891
TIAL1	155	892
USP11	155	893
WARS1	155	894
AAAS	154	895
AC069288.1	154	896
CCDC138	154	897
GLYR1	154	898
GOLGA4	154	899
MAP3K6	154	900
MCM3AP	154	901
OPTN	154	902
PATJ	154	903
PI4KAP1	154	904
SIRT7	154	905
SMG5	154	906
SRSF7	154	907
ST3GAL6	154	908
THADA	154	909
TMCO6	154	910
TYMP	154	911
WDR62	154	912
ATG7	153	913
ETV4	153	914
EXOC7	153	915
FCHSD1	153	916
INTS8	153	917
MCM3	153	918
NDUFS2	153	919
OGDHL	153	920
PISD	153	921
SLCO4A1	153	922
SRRM2	153	923
STXBP2	153	924
UNKL	153	925
ZBTB48	153	926
CDK11A	152	927
HDHD5	152	928
HSP90AB1	152	929
IRF7	152	930
NCAPH2	152	931
NSMF	152	932
PGS1	152	933
PHIP	152	934
RNF123	152	935
SLC35B3	152	936
TMEM241	152	937
TSNARE1	152	938
ZC3H13	152	939
AC020915.4	151	940
AC093512.2	151	941
BOC	151	942
CEP63	151	943
DAP3	151	944
GPAT2	151	945
LTBP1	151	946
RIF1	151	947
SREBF2	151	948
TLE1	151	949
TMEM214	151	950
AC244197.3	150	951
CC2D1B	150	952
DROSHA	150	953
EML2	150	954
ITGB5	150	955
PLEKHA6	150	956
PLOD3	150	957
RACGAP1	150	958
RECQL5	150	959
SIGIRR	150	960
STRADA	150	961
TBC1D16	150	962
TKFC	150	963
TSTA3	150	964
USP8	150	965
XPNPEP1	150	966
CDK5RAP1	149	967
CEP164	149	968
CIC	149	969
DDX56	149	970
GON4L	149	971
GRAMD1A	149	972
MTMR14	149	973
PLD2	149	974
PTBP1	149	975
RHBDF2	149	976
SLC17A9	149	977
TROAP	149	978
UCHL5	149	979
WNK1	149	980
ZNF875	149	981
ARHGEF7	148	982
EHMT2	148	983
FOCAD	148	984
KDM1A	148	985
OSBPL9	148	986
SEMA4C	148	987
SF3B1	148	988
SLC25A23	148	989
SLC38A10	148	990
SNAPC4	148	991
TBC1D5	148	992
TMEM161B-AS1	148	993
TPP2	148	994
TTC17	148	995
VPS52	148	996
XPO1	148	997
ATP6V0A1	147	998
CLCN7	147	999
DRAM2	147	1000
GPR108	147	1001
GTDC1	147	1002
HIP1R	147	1003
JMJD8	147	1004
LSS	147	1005
PAPOLA	147	1006
TBC1D1	147	1007
TBC1D9B	147	1008
ZC3H11A	147	1009
CCDC150	146	1010
CCDC18-AS1	146	1011
FRG1HP	146	1012
GSE1	146	1013
HIRA	146	1014
INTS3	146	1015
LINC00630	146	1016
MPRIP	146	1017
MTRR	146	1018
NASP	146	1019
SCRN2	146	1020
SUZ12P1	146	1021
TIMM23B-AGAP6	146	1022
TRAK1	146	1023
TRMT2B	146	1024
ANK1	145	1025
C1orf159	145	1026
EP400	145	1027
GALK2	145	1028
IDH3B	145	1029
LARP1	145	1030
MAPKAPK5	145	1031
MIR5047	145	1032
NDUFAF7	145	1033
RPS6KL1	145	1034
ZNF195	145	1035
APBB2	144	1036
ARFIP2	144	1037
BOP1	144	1038
CSNK1D	144	1039
DTNA	144	1040
EXO1	144	1041
FCSK	144	1042
LUC7L2	144	1043
MAST2	144	1044
NDUFAF6	144	1045
NGLY1	144	1046
NUTM2A-AS1	144	1047
PUF60	144	1048
SDCCAG8	144	1049
SLC11A2	144	1050
SLC37A3	144	1051
USP15	144	1052
CLK3	143	1053
CS	143	1054
EDEM2	143	1055
ENDOV	143	1056
EPS15L1	143	1057
FAM219B	143	1058
GARS1-DT	143	1059
IP6K2	143	1060
LINC01224	143	1061
NEDD4L	143	1062
NPL	143	1063
NSUN2	143	1064
OSBPL1A	143	1065
PLCG1	143	1066
RASSF4	143	1067
SERGEF	143	1068
SLC44A2	143	1069
AP4B1	142	1070
GARNL3	142	1071
IMPDH2	142	1072
MLH1	142	1073
ORC3	142	1074
OSBPL2	142	1075
POLM	142	1076
SREK1	142	1077
TBL3	142	1078
TNS2	142	1079
WAC	142	1080
AC010422.8	141	1081
ACAD9	141	1082
ACBD4	141	1083
ANKS6	141	1084
CASC15	141	1085
CHID1	141	1086
CTSB	141	1087
DHX38	141	1088
GTPBP3	141	1089
LARS1	141	1090
RABGGTB	141	1091
RBPMS	141	1092
RUFY1	141	1093
TPM3	141	1094
UQCRC1	141	1095
ANKRD27	140	1096
CLASP1	140	1097
HMBOX1	140	1098
MFSD13A	140	1099
MIPOL1	140	1100
MRC2	140	1101
ROBO3	140	1102
SLC12A9	140	1103
SLC25A1	140	1104
SYVN1	140	1105
UGP2	140	1106
BCS1L	139	1107
CCDC136	139	1108
CERS5	139	1109
CHD9	139	1110
CPT1C	139	1111
DXO	139	1112
FAM111A	139	1113
GAS8	139	1114
GLT8D1	139	1115
IRF3	139	1116
NAGPA	139	1117
PLEKHH3	139	1118
SYNE1	139	1119
TCF12	139	1120
TMCO4	139	1121
ZZZ3	139	1122
CASP8	138	1123
CCAR1	138	1124
EPHB6	138	1125
EPS8L1	138	1126
GALE	138	1127
HERC2P9	138	1128
IFT172	138	1129
KAT5	138	1130
MACROH2A1	138	1131
MFSD8	138	1132
PARP8	138	1133
SF3B3	138	1134
SH3GLB2	138	1135
SIDT2	138	1136
SNRNP200	138	1137
TRIM37	138	1138
TRMT11	138	1139
ABR	137	1140
AC109460.3	137	1141
ACTN4	137	1142
AL031681.3	137	1143
CD22	137	1144
CHEK2	137	1145
CORO7-PAM16	137	1146
DDX41	137	1147
FUS	137	1148
GPBP1L1	137	1149
JUP	137	1150
MECR	137	1151
MYH9	137	1152
MYO1C	137	1153
NAE1	137	1154
NOD1	137	1155
PER1	137	1156
PGAP6	137	1157
PLAGL1	137	1158
POLR2J3	137	1159
POR	137	1160
RNF213	137	1161
SYTL2	137	1162
UBE2F-SCLY	137	1163
VRK3	137	1164
AC011455.2	136	1165
ANKRD28	136	1166
CPSF7	136	1167
DGKD	136	1168
DVL2	136	1169
HNRNPU	136	1170
IST1	136	1171
MKS1	136	1172
NPHP3-ACAD11	136	1173
PHF21A	136	1174
PLCB4	136	1175
RACK1	136	1176
SLC38A2	136	1177
SMARCC1	136	1178
THOC6	136	1179
TMEM25	136	1180
TNRC6A	136	1181
TTLL4	136	1182
TUBGCP2	136	1183
AL662899.1	135	1184
ARFGAP2	135	1185
IVD	135	1186
NIN	135	1187
PSME4	135	1188
SLC4A11	135	1189
SPG11	135	1190
ST3GAL4	135	1191
SYMPK	135	1192
TECR	135	1193
TFDP1	135	1194
TP73-AS1	135	1195
UBE3A	135	1196
BECN1	134	1197
CORO6	134	1198
CYBC1	134	1199
EIF2D	134	1200
EIF4A2	134	1201
MTHFD1L	134	1202
PLEKHM2	134	1203
RGS12	134	1204
RNF167	134	1205
ZFAND1	134	1206
ADCY3	133	1207
ADPGK	133	1208
AL358113.1	133	1209
ATP9B	133	1210
ATRX	133	1211
CEP350	133	1212
COP1	133	1213
FBLIM1	133	1214
FGFR1	133	1215
ODF2L	133	1216
PLEKHA5	133	1217
RANBP3	133	1218
SAP30BP	133	1219
SELENBP1	133	1220
TKT	133	1221
TM7SF2	133	1222
TMEM256-PLSCR3	133	1223
TRIOBP	133	1224
VRK2	133	1225
BAP1	132	1226
CEP83	132	1227
GULP1	132	1228
MBTPS1	132	1229
PDS5B	132	1230
PRKDC	132	1231
RRNAD1	132	1232
SP140	132	1233
SRSF5	132	1234
STAU1	132	1235
TMEM175	132	1236
TRAPPC12	132	1237
ZNF207	132	1238
ANAPC2	131	1239
ARHGEF11	131	1240
ASAP3	131	1241
CALCOCO1	131	1242
CHKA	131	1243
CLTC	131	1244
CTBP1	131	1245
CYP21A1P	131	1246
DNAJC7	131	1247
DPP9	131	1248
GOLGA3	131	1249
HNRNPD	131	1250
KIAA1109	131	1251
PLXNA3	131	1252
PPP1R12C	131	1253
PSAP	131	1254
SAFB	131	1255
SNORD22	131	1256
SYNCRIP	131	1257
TACC1	131	1258
UBE2J2	131	1259
VCP	131	1260
ADD3	130	1261
AHI1	130	1262
BANP	130	1263
CREM	130	1264
CYP11B1	130	1265
DDX5	130	1266
DLG5	130	1267
DRG2	130	1268
GSAP	130	1269
HEMK1	130	1270
HIF3A	130	1271
HMBS	130	1272
LIMCH1	130	1273
LTBP3	130	1274
NCL	130	1275
OGA	130	1276
TMEM131L	130	1277
DNASE1	129	1278
EMSY	129	1279
ERC1	129	1280
INTS14	129	1281
LARP1B	129	1282
MEF2A	129	1283
NBPF9	129	1284
PHTF1	129	1285
PMS1	129	1286
RCOR3	129	1287
SNHG29	129	1288
TP53BP1	129	1289
ZC3H7A	129	1290
ADAR	128	1291
ARRDC1	128	1292
C1S	128	1293
DCLRE1C	128	1294
EP400P1	128	1295
ERI2	128	1296
GATAD2A	128	1297
IFT140	128	1298
ITGB4	128	1299
NUP88	128	1300
PFAS	128	1301
PPHLN1	128	1302
RANGAP1	128	1303
RB1CC1	128	1304
SORBS3	128	1305
SS18	128	1306
ZNF335	128	1307
AC026362.1	127	1308
AMDHD2	127	1309
BTN3A2	127	1310
CDK11B	127	1311
FANCL	127	1312
FRYL	127	1313
GNAS	127	1314
HECTD3	127	1315
LAS1L	127	1316
MTFR1L	127	1317
NIPA2	127	1318
PCBP4	127	1319
PFKM	127	1320
PPP1R12A	127	1321
PPRC1	127	1322
PTDSS2	127	1323
RBM25	127	1324
SLC39A13	127	1325
TARS2	127	1326
THOC1	127	1327
TUBGCP5	127	1328
ABHD14A-ACY1	126	1329
BAIAP2	126	1330
BRD9	126	1331
CCDC24	126	1332
CENPK	126	1333
ERCC1	126	1334
IRAG2	126	1335
ITFG2	126	1336
METTL22	126	1337
MPP3	126	1338
NCKIPSD	126	1339
NUP107	126	1340
PALLD	126	1341
PCK2	126	1342
PHKB	126	1343
PTP4A3	126	1344
RBL2	126	1345
SRRT	126	1346
STRA6	126	1347
TMEM63B	126	1348
TRPM4	126	1349
USP34	126	1350
ACCS	125	1351
AL360181.3	125	1352
AL451062.3	125	1353
C3P1	125	1354
CD36	125	1355
CEP192	125	1356
DCAF17	125	1357
DDX51	125	1358
FAHD2A	125	1359
GAA	125	1360
INPP4B	125	1361
KHDC4	125	1362
NAA35	125	1363
NFYC	125	1364
NUP214	125	1365
PHF12	125	1366
POGZ	125	1367
PRPF3	125	1368
PRPSAP2	125	1369
RCC1	125	1370
SLC16A5	125	1371
SNHG17	125	1372
TMEM120A	125	1373
TMEM198B	125	1374
TVP23C	125	1375
UIMC1	125	1376
ABHD12	124	1377
C21orf58	124	1378
CLUH	124	1379
DBNL	124	1380
DHX9	124	1381
DOCK9	124	1382
GREB1	124	1383
KANSL2	124	1384
KLHDC4	124	1385
MYCBP2	124	1386
NCALD	124	1387
SNX5	124	1388
TBCE	124	1389
TEPSIN	124	1390
TLN1	124	1391
USP54	124	1392
AC087721.2	123	1393
AL117190.7	123	1394
CLK1	123	1395
CNOT3	123	1396
COPA	123	1397
ESYT1	123	1398
GSDMD	123	1399
KBTBD11-OT1	123	1400
LRP1	123	1401
LRPPRC	123	1402
NUP160	123	1403
PHLDB2	123	1404
PIGO	123	1405
PPP4R3B	123	1406
SLC37A1	123	1407
AC116366.2	122	1408
CAMK2B	122	1409
CDC45	122	1410
ENAH	122	1411
HLA-A	122	1412
MGAT4B	122	1413
NSD1	122	1414
PHYHD1	122	1415
PLPP5	122	1416
SMUG1	122	1417
SSRP1	122	1418
STK33	122	1419
ZDHHC6	122	1420
AC104452.1	121	1421
AC118553.2	121	1422
AC138932.1	121	1423
ARMC8	121	1424
COQ8A	121	1425
DPP8	121	1426
FAM3A	121	1427
GCN1	121	1428
HNRNPA3	121	1429
HNRNPH3	121	1430
MAP7D1	121	1431
MTOR	121	1432
NBPF11	121	1433
NMRAL1	121	1434
PPFIBP2	121	1435
PSPH	121	1436
RBMX	121	1437
RIC8A	121	1438
SAFB2	121	1439
SF3B2	121	1440
SLC2A6	121	1441
TAOK3	121	1442
TUT7	121	1443
USP5	121	1444
ZNF250	121	1445
ADRM1	120	1446
AKR1C2	120	1447
ARMCX4	120	1448
CCDC91	120	1449
CYFIP1	120	1450
DNAJC10	120	1451
ESRP1	120	1452
FIBP	120	1453
IL11RA	120	1454
METTL8	120	1455
MUC20-OT1	120	1456
NECAB3	120	1457
NSMAF	120	1458
NSMCE4A	120	1459
OPA1	120	1460
PLEKHA7	120	1461
SMC2	120	1462
SSX2IP	120	1463
SUPT5H	120	1464
UBA1	120	1465
Y_RNA	120	1466
AARS1	119	1467
AASS	119	1468
AP2M1	119	1469
CAPN15	119	1470
CNDP2	119	1471
COMMD4	119	1472
COPB2	119	1473
CYLD	119	1474
DENND5A	119	1475
DUS4L-BCAP29	119	1476
ELMO3	119	1477
EMC1	119	1478
HNRNPDL	119	1479
IPO9	119	1480
ITGB1	119	1481
IVNS1ABP	119	1482
KDM6A	119	1483
KRT8	119	1484
LINS1	119	1485
MAMDC4	119	1486
MED12	119	1487
OBSCN	119	1488
PDXDC2P-NPIPB14P	119	1489
PHKG2	119	1490
PKMYT1	119	1491
PSMD4	119	1492
PSRC1	119	1493
S100PBP	119	1494
SCRIB	119	1495
TMEM161B	119	1496
TMEM8B	119	1497
VPS13B	119	1498
AARS2	118	1499
AC018523.2	118	1500
AC092279.1	118	1501
ADD1	118	1502
ALG13	118	1503
ANXA11	118	1504
ASAH1	118	1505
CENPE	118	1506
ELMO2	118	1507
EXOSC8	118	1508
EZH1	118	1509
FAM149A	118	1510
HMGN1	118	1511
IRAK1	118	1512
LPCAT4	118	1513
MGA	118	1514
MIA3	118	1515
MYL6	118	1516
PREPL	118	1517
TRO	118	1518
UGGT2	118	1519
ZFYVE19	118	1520
ABHD11	117	1521
ACSS2	117	1522
ATAD3B	117	1523
BUD23	117	1524
CEP78	117	1525
CNOT10	117	1526
COL27A1	117	1527
COL6A2	117	1528
CSGALNACT1	117	1529
DDX27	117	1530
DENND2D	117	1531
DOCK6	117	1532
ELAPOR1	117	1533
GABBR1	117	1534
MARCHF7	117	1535
NRAP	117	1536
NSUN6	117	1537
OCIAD1	117	1538
OXNAD1	117	1539
RALY	117	1540
RNF44	117	1541
RNPC3	117	1542
SGCE	117	1543
SH3BP2	117	1544
AC063943.3	116	1545
ACACA	116	1546
ANKRD36C	116	1547
AP002990.1	116	1548
ASL	116	1549
CBWD1	116	1550
CDK5RAP2	116	1551
COG4	116	1552
DNM1L	116	1553
EHBP1	116	1554
EIF3G	116	1555
ELP1	116	1556
ERCC2	116	1557
GANAB	116	1558
INTS13	116	1559
ME3	116	1560
MEN1	116	1561
NLRP1	116	1562
PLEKHG5	116	1563
PNPT1	116	1564
RHOT1	116	1565
SETD6	116	1566
STAG2	116	1567
SULF1	116	1568
TBCK	116	1569
TCEA2	116	1570
THOP1	116	1571
TM9SF4	116	1572
TOM1L1	116	1573
TTC23	116	1574
ARNT	115	1575
ATP5F1A	115	1576
B4GALT3	115	1577
CEP43	115	1578
CES1	115	1579
CYB561A3	115	1580
DNM1	115	1581
DTNB	115	1582
ECPAS	115	1583
FRMD4A	115	1584
GRN	115	1585
HSPD1	115	1586
IGHMBP2	115	1587
KALRN	115	1588
P2RX4	115	1589
PCIF1	115	1590
PDS5A	115	1591
PLEKHG4B	115	1592
RAP1GDS1	115	1593
RGS14	115	1594
RUVBL2	115	1595
SETDB1	115	1596
SLC38A7	115	1597
SMC5	115	1598
TADA2A	115	1599
TECPR1	115	1600
TMEM132A	115	1601
TOPBP1	115	1602
VPS8	115	1603
AC009053.1	114	1604
AQP7	114	1605
ATP2A2	114	1606
BTAF1	114	1607
CCDC74B	114	1608
CD151	114	1609
CDK18	114	1610
CHD8	114	1611
DDX3Y	114	1612
ECT2	114	1613
EPHA1	114	1614
FCGRT	114	1615
GPAT4	114	1616
HEPH	114	1617
ITSN1	114	1618
LIG1	114	1619
LYPLA1	114	1620
MIER2	114	1621
MIOS	114	1622
MYO9A	114	1623
MYRF	114	1624
NUB1	114	1625
PC	114	1626
PIK3CB	114	1627
PLEKHA1	114	1628
POLI	114	1629
RAD51C	114	1630
STAT5A	114	1631
TMEM183A	114	1632
UBR2	114	1633
ZNF655	114	1634
ABCC1	113	1635
AC005324.3	113	1636
AL117339.4	113	1637
ATAD3A	113	1638
CBWD2	113	1639
CMAHP	113	1640
COL1A2	113	1641
CP	113	1642
CWF19L1	113	1643
DELE1	113	1644
GCDH	113	1645
HARS2	113	1646
HSPH1	113	1647
ITGB1BP1	113	1648
MBD4	113	1649
MFF	113	1650
MIS18BP1	113	1651
NBN	113	1652
NCAPD2	113	1653
PHACTR4	113	1654
POM121	113	1655
RAPGEF2	113	1656
SEPTIN9	113	1657
SLC2A11	113	1658
SNHG1	113	1659
TONSL	113	1660
ZMYM4	113	1661
AKT2	112	1662
BRF1	112	1663
CALD1	112	1664
CCDC78	112	1665
CDAN1	112	1666
CDC27	112	1667
CELSR2	112	1668
CUL9	112	1669
EIF2AK2	112	1670
ELF3	112	1671
HINFP	112	1672
KIF7	112	1673
KNTC1	112	1674
MCTP1	112	1675
MIR99AHG	112	1676
NARS2	112	1677
NCSTN	112	1678
PKM	112	1679
POLR3E	112	1680
PSME2	112	1681
SLC26A11	112	1682
SUN2	112	1683
TMEM150A	112	1684
TRIP10	112	1685
TTC37	112	1686
WDR13	112	1687
ZNF496	112	1688
ADARB1	111	1689
CAMK2D	111	1690
CCDC18	111	1691
CCDC88A	111	1692
CPED1	111	1693
DBN1	111	1694
FXR1	111	1695
GOLGB1	111	1696
HERC2	111	1697
IDUA	111	1698
MYO5C	111	1699
PIAS3	111	1700
PLEKHA4	111	1701
RABL2A	111	1702
SHMT1	111	1703
SLC39A5	111	1704
TSPAN4	111	1705
TTC14	111	1706
U2SURP	111	1707
ZC3H18	111	1708
ZNF320	111	1709
ZNF518A	111	1710
AC009879.3	110	1711
AC068896.1	110	1712
ACSF2	110	1713
AFG3L1P	110	1714
ALB	110	1715
AMZ2P1	110	1716
ARMC6	110	1717
CBWD6	110	1718
CIT	110	1719
DDB1	110	1720
DDX54	110	1721
DHX35	110	1722
EPN1	110	1723
FANCD2	110	1724
GOLGA6L9	110	1725
GOSR2	110	1726
GPR137	110	1727
LRRC14	110	1728
MIR4435-2HG	110	1729
MIR6859-3	110	1730
PARP10	110	1731
PLRG1	110	1732
PRPF38B	110	1733
RAD52	110	1734
RELCH	110	1735
RGS3	110	1736
RNF10	110	1737
SLC22A17	110	1738
ST3GAL5	110	1739
STAMBP	110	1740
SYTL1	110	1741
TCTN1	110	1742
TMEM234	110	1743
TNFRSF14	110	1744
USP21	110	1745
ABCB8	109	1746
ACOX2	109	1747
ADCY4	109	1748
ARHGEF39	109	1749
BIN1	109	1750
CORO1B	109	1751
DCTN2	109	1752
FAHD2CP	109	1753
GNB1	109	1754
INPP5E	109	1755
KATNBL1	109	1756
MARCHF6	109	1757
MCM4	109	1758
MEGF8	109	1759
MIA2	109	1760
MYL7	109	1761
NFX1	109	1762
PCNX3	109	1763
RRP1	109	1764
SCAMP3	109	1765
SNX13	109	1766
TOP2B	109	1767
TTC39A	109	1768
USP47	109	1769
ZGRF1	109	1770
AC008073.3	108	1771
AC084123.1	108	1772
ACSL1	108	1773
ANXA4	108	1774
COL3A1	108	1775
CTNNB1	108	1776
ELAPOR2	108	1777
GAPDH	108	1778
GOLGA8A	108	1779
GTF2IP20	108	1780
MCF2L	108	1781
MDC1	108	1782
MLIP	108	1783
NCAM1	108	1784
NINL	108	1785
NOLC1	108	1786
NR4A1	108	1787
OGFOD3	108	1788
P3H1	108	1789
PABPC1	108	1790
PEX5	108	1791
PLXND1	108	1792
REXO5	108	1793
RMDN1	108	1794
SDHAP3	108	1795
SIRT2	108	1796
TJAP1	108	1797
TMEM218	108	1798
TMEM39A	108	1799
USP25	108	1800
ZMYM5	108	1801
ANAPC7	107	1802
ANXA7	107	1803
BRD7	107	1804
CCM2	107	1805
CIAO3	107	1806
DCAF15	107	1807
ESRP2	107	1808
HECTD4	107	1809
HLA-C	107	1810
KRT7	107	1811
MAPKAP1	107	1812
MCAM	107	1813
MPV17	107	1814
NUP54	107	1815
NXF1	107	1816
PIGN	107	1817
R3HDM2	107	1818
SLC38A1	107	1819
SYTL3	107	1820
TJP1	107	1821
TMEM134	107	1822
TNK2	107	1823
TSC1	107	1824
TUBG2	107	1825
USP40	107	1826
ZNF202	107	1827
AC010463.1	106	1828
ACOX3	106	1829
ADAM33	106	1830
BMP1	106	1831
CAMKK2	106	1832
CERS2	106	1833
CSAD	106	1834
DCXR	106	1835
DYNC1H1	106	1836
DZIP1	106	1837
FMR1	106	1838
GOLGA2	106	1839
KDM4C	106	1840
LRSAM1	106	1841
MAGED1	106	1842
MAGI1	106	1843
MIR7705	106	1844
NAGK	106	1845
NUP93	106	1846
PACSIN2	106	1847
PEX16	106	1848
PLD3	106	1849
PLXNB3	106	1850
RFC5	106	1851
SBNO2	106	1852
SFXN5	106	1853
SLC38A9	106	1854
SMARCD3	106	1855
SNRNP70	106	1856
STRIP1	106	1857
TLK2	106	1858
TTC7A	106	1859
XRCC5	106	1860
ACTR3B	105	1861
AL136295.1	105	1862
ARFGEF1	105	1863
CRBN	105	1864
CSE1L	105	1865
DNAJC2	105	1866
DVL3	105	1867
FAAP20	105	1868
FYN	105	1869
IGF2BP2	105	1870
ITIH1	105	1871
KANK2	105	1872
KATNB1	105	1873
LMBR1	105	1874
LRRCC1	105	1875
MAN1B1	105	1876
MBTD1	105	1877
NDST1	105	1878
NFASC	105	1879
PMPCA	105	1880
POLG2	105	1881
RAD9A	105	1882
RC3H2	105	1883
RUSF1	105	1884
SH2D3A	105	1885
SLC35B1	105	1886
SLC7A6	105	1887
SUPT16H	105	1888
TPM2	105	1889
USP45	105	1890
ZBTB8OS	105	1891
ZMYM3	105	1892
AMHR2	104	1893
C2CD5	104	1894
CHD7	104	1895
CLUHP3	104	1896
COQ6	104	1897
CTNNA1	104	1898
EIF5	104	1899
FADS3	104	1900
FAN1	104	1901
FRG1CP	104	1902
GCC2	104	1903
HEATR5B	104	1904
KANSL1	104	1905
KDM5D	104	1906
LCOR	104	1907
MIR6824	104	1908
MTG2	104	1909
NBPF3	104	1910
NCOA3	104	1911
NPAS1	104	1912
NRCAM	104	1913
RABL6	104	1914
RAF1	104	1915
RBM41	104	1916
RPS6KB1	104	1917
RPS6KC1	104	1918
SEC23IP	104	1919
SH3D19	104	1920
STAT1	104	1921
TPTEP1	104	1922
TSSC2	104	1923
UNC45A	104	1924
VILL	104	1925
WDR41	104	1926
ZFAND6	104	1927
AC108488.2	103	1928
ACAA1	103	1929
ADAMTSL5	103	1930
API5	103	1931
CANX	103	1932
COMMD3-BMI1	103	1933
DAZAP1	103	1934
DDB2	103	1935
DERL2	103	1936
DGKQ	103	1937
EVL	103	1938
GSS	103	1939
HIBCH	103	1940
IFT80	103	1941
IMP4	103	1942
INF2	103	1943
KIAA0586	103	1944
LCA5L	103	1945
MED14	103	1946
NFKB2	103	1947
P4HA2	103	1948
PAX8-AS1	103	1949
PDE9A	103	1950
PNCK	103	1951
POC1B	103	1952
POMT2	103	1953
WWP1	103	1954
XRN2	103	1955
YIPF3	103	1956
ZMYM1	103	1957
ZNF767P	103	1958
APPL2	102	1959
CHD1	102	1960
CPSF4	102	1961
DEAF1	102	1962
EGFL7	102	1963
ESYT2	102	1964
G6PD	102	1965
GATD1	102	1966
GLB1	102	1967
KIF1A	102	1968
MARK2	102	1969
NAA60	102	1970
NDE1	102	1971
NIPBL	102	1972
NR1H2	102	1973
PARN	102	1974
PREB	102	1975
PRKRIP1	102	1976
RIPOR3	102	1977
RNASEH2B	102	1978
SART3	102	1979
SENP3-EIF4A1	102	1980
SHPRH	102	1981
STIL	102	1982
TAF1	102	1983
TMEM161A	102	1984
USP10	102	1985
XRCC3	102	1986
YEATS2	102	1987
ZNF577	102	1988
AC004922.1	101	1989
AUTS2	101	1990
BABAM2	101	1991
CACNB3	101	1992
DENND3	101	1993
DEPDC5	101	1994
DGAT1	101	1995
DHX34	101	1996
DPH5	101	1997
ESPN	101	1998
ESR1	101	1999
[truncated: 29,508 more rows]
