# Supplementary material for: FLIBase: a comprehensive repository of full-length isoforms across human cancers and tissues
Source: Nucleic Acids Res. 2023 Sep 11;52(D1):D124–33. doi: 10.1093/nar/gkad745 (PMC10767943; doi:10.1093/nar/gkad745)
Supplement: gkad745_supplemental_files [file gkad745_supplemental_files.zip › Supplementary Table S3.xlsx]

## Sheet: Supplementary Table S3
Symbol	No. of transcripts	Rank
RHOT2	695	1
AP1G2	571	2
ACADVL	519	3
PCBP1-AS1	486	4
SORBS2	468	5
RECQL4	455	6
MAPK12	420	7
AL022238.3	408	8
DMKN	396	9
CHKB-CPT1B	377	10
STAG3L5P-PVRIG2P-PILRB	373	11
MBD1	371	12
SNHG14	364	13
ABCD4	362	14
FLNA	359	15
CDK10	351	16
LTBP4	350	17
AC006254.1	345	18
MAN2C1	343	19
PCM1	343	20
MSTO1	340	21
GALT	338	22
GAS5	336	23
DDX11	335	24
HNRNPH1	335	25
PDE4DIP	322	26
SUPT20H	322	27
HERC2P2	319	28
PIDD1	313	29
BAG6	312	30
TCIRG1	309	31
AL451136.1	307	32
IL17RC	305	33
VPS28	298	34
NDRG2	297	35
BAZ2B	292	36
SEC31A	292	37
MADD	290	38
DGLUCY	289	39
MIB2	288	40
EHMT1	284	41
CAST	283	42
DDR1	279	43
MLST8	278	44
SLC4A3	278	45
SUN1	278	46
MFSD10	275	47
PLXNB1	275	48
PUM1	274	49
ANK3	273	50
MMS19	272	51
NSUN5P2	271	52
PTK2	269	53
MACF1	268	54
EPS8L2	267	55
RGL2	266	56
MUS81	264	57
FLII	263	58
CBS	258	59
TNNT2	257	60
CAPRIN2	252	61
NCOR1	252	62
RBM39	251	63
GUK1	250	64
OBSL1	250	65
SLC26A6	250	66
ATXN2L	249	67
NCOR2	249	68
TIA1	249	69
ILF3	248	70
ADAM15	247	71
ZNF692	246	72
NUP85	245	73
TCF3	243	74
OPLAH	242	75
SEPTIN2	240	76
IFRD2	238	77
KTN1	238	78
TELO2	238	79
UBAP2L	237	80
AC241952.1	236	81
CBWD5	236	82
LMBR1L	236	83
LAMA5	235	84
AC068831.6	234	85
USP19	234	86
PRMT7	233	87
MINK1	232	88
PIGG	232	89
USP28	232	90
LAMB2	230	91
MYBPC3	229	92
PAM	229	93
SPG7	227	94
SORBS1	226	95
ANKHD1-EIF4EBP3	225	96
ASPH	225	97
HPS1	225	98
KIF12	225	99
SPTAN1	225	100
CPNE1	224	101
EIF4G1	223	102
MYH6	223	103
NPRL2	222	104
PPOX	222	105
TPM1	222	106
LMO7	221	107
WASHC2C	221	108
AC068946.2	220	109
SRRT	219	110
AL645922.1	218	111
ATXN2	218	112
RAB34	218	113
PPP6R3	217	114
BRD8	216	115
CRACR2B	216	116
MYO19	216	117
TTLL5	216	118
MATR3	215	119
TAF1C	215	120
DPH7	214	121
MROH1	214	122
COL16A1	213	123
HDAC6	213	124
STARD3	213	125
C4A	212	126
CIZ1	212	127
HDLBP	212	128
SDHAP1	212	129
QARS1	211	130
PDLIM7	210	131
PPP1R16A	210	132
SETD5	210	133
SREBF1	210	134
ECHDC2	209	135
SCYL1	209	136
TRMT1	209	137
TSC2	209	138
ENOSF1	208	139
EPB41L1	208	140
TTLL3	207	141
CHTF18	206	142
INTS11	206	143
TAZ	206	144
FN1	205	145
EIF4G2	204	146
SCMH1	204	147
TTC31	204	148
EDC4	203	149
LARGE2	203	150
SH3YL1	203	151
DDX39A	202	152
MAP4	202	153
TMEM94	202	154
WNK2	202	155
APTX	201	156
DNMT1	201	157
FGFR1	201	158
SKIV2L	201	159
SLMAP	201	160
CROCCP2	200	161
CYP3A5	200	162
DENND2B	200	163
TMC6	200	164
CARD8	199	165
MED24	198	166
DST	197	167
SRRM1	197	168
MAPK10	196	169
PPT2-EGFL8	196	170
SPATA20	196	171
CBWD1	195	172
GAK	195	173
LRRFIP2	195	174
NT5C2	195	175
ARHGAP27	194	176
LRRFIP1	194	177
PCBP2	194	178
SPAG5	194	179
PAN2	193	180
MICAL1	192	181
MPPE1	192	182
NBPF9	192	183
CASC15	190	184
LLGL2	190	185
MAP4K4	190	186
MOV10	190	187
CHFR	189	188
MYO15B	188	189
ANK2	187	190
NSUN5P1	187	191
PLA2G6	187	192
AD000671.2	186	193
ANKRD36C	186	194
DGKA	186	195
EWSR1	186	196
GRB10	186	197
MICALL2	186	198
PGGHG	186	199
PHLDB1	186	200
SETD4	186	201
AC006064.6	185	202
AKAP13	185	203
SIPA1L1	185	204
STAB1	185	205
TYK2	185	206
GIGYF2	184	207
KIFC3	184	208
MYO9B	184	209
CELF1	183	210
HGS	183	211
PRPF40A	183	212
TRMT2A	183	213
AC087289.3	182	214
AL136295.5	182	215
CBWD3	182	216
EIF2B5	182	217
PICALM	182	218
CCHCR1	181	219
HPS4	181	220
TCERG1	181	221
UROD	181	222
ARVCF	180	223
DALRD3	180	224
DPP7	180	225
SYNE2	180	226
PBRM1	179	227
SGSM2	179	228
SLC5A6	179	229
SMARCA4	179	230
EEF1D	178	231
NUCB2	178	232
PRRC2B	178	233
PTPRA	178	234
SNORD116-4	178	235
AFDN	177	236
STK36	177	237
AC009533.1	176	238
DGKZ	176	239
DLG1	176	240
MARS1	176	241
MOK	176	242
NUMA1	176	243
PIF1	176	244
WDR45	176	245
CEP57L1	175	246
EPB41L3	175	247
FAAH	175	248
KLHL17	175	249
SEC16A	175	250
THOC2	175	251
ABCC3	174	252
AL139011.2	174	253
ANKRD36	174	254
ARHGEF2	174	255
C4B	174	256
GUSB	174	257
BANP	173	258
CNOT2	173	259
ELMOD3	173	260
HOOK2	173	261
NAPRT	173	262
AC138894.1	172	263
ANKS3	172	264
CHD1L	172	265
CNOT1	172	266
RPS6KB2	172	267
WDR90	172	268
AUP1	171	269
CYP11B1	171	270
PCNT	171	271
STK11IP	171	272
TUT4	171	273
ULK3	171	274
CBSL	170	275
DMPK	170	276
EZH2	170	277
MST1P2	170	278
TCF4	170	279
AL441992.2	169	280
CXXC1	169	281
GRB7	169	282
PPIP5K2	169	283
RHPN1	169	284
STAT2	169	285
STK25	169	286
ARAP1	168	287
BPTF	168	288
FANCA	168	289
GGA3	168	290
HUWE1	168	291
SEMA3B	168	292
SHMT2	168	293
SPIDR	168	294
WDR27	168	295
AMPD2	167	296
PCYT2	167	297
RGL3	167	298
SVIL	167	299
TRIP12	167	300
ABCA7	166	301
ARHGAP4	166	302
CCDC66	166	303
COL1A1	166	304
FES	166	305
MAN2A2	166	306
NAT9	166	307
POLG	166	308
RSRC2	166	309
TRMU	166	310
ADGRG1	165	311
NDRG4	165	312
PHYKPL	165	313
ZSWIM8	165	314
CAD	164	315
NLRC5	164	316
PTCD3	164	317
PVT1	164	318
WASHC2A	164	319
ZNF266	164	320
ACAD10	163	321
ATP13A2	163	322
CHD3	163	323
EIF2B4	163	324
IFT122	163	325
MLXIPL	163	326
PABPC4	163	327
TARBP2	163	328
VARS1	163	329
CBWD6	162	330
EML3	162	331
ENTPD6	162	332
ITGA7	162	333
MICAL2	162	334
SRSF11	162	335
TANGO2	162	336
UBR4	162	337
ZC3H14	162	338
EPB41	161	339
NPEPPS	161	340
PACRGL	161	341
POLD1	161	342
ZNF559-ZNF177	161	343
CEP131	160	344
DDX12P	160	345
NADK	160	346
PKP4	160	347
PRPF4B	160	348
PTGES3L-AARSD1	160	349
STX16-NPEPL1	160	350
TBCD	160	351
CARS2	159	352
CNTROB	159	353
FAM193B	159	354
GNAS	159	355
GOLGA8B	159	356
HECTD1	159	357
HERC1	159	358
NBEAL2	159	359
SLC12A4	159	360
SLC25A39	159	361
TCF25	159	362
MYBBP1A	158	363
MYO18A	158	364
PNKP	158	365
SMTN	158	366
VEZT	158	367
AC005520.1	157	368
BRAT1	157	369
CAMK2G	157	370
CLASP2	157	371
CYRIB	157	372
DMTF1	157	373
HSF1	157	374
KDM2B	157	375
PARP6	157	376
PRRC2C	157	377
R3HDM1	157	378
SUGP2	157	379
TTN-AS1	157	380
UPF3A	157	381
ANO9	156	382
APEH	156	383
ARHGEF10L	156	384
ATG16L2	156	385
DENND4B	156	386
HAGHL	156	387
NT5DC2	156	388
PIEZO1	156	389
SLTM	156	390
TCOF1	156	391
ZFAND4	156	392
ZNF384	156	393
CCNL2	155	394
HDAC7	155	395
METTL17	155	396
MLLT10	155	397
NBPF15	155	398
PIGT	155	399
RBM23	155	400
TACC2	155	401
TBRG4	155	402
AC138932.1	154	403
CDK11A	154	404
CPSF1	154	405
FNBP4	154	406
NELFCD	154	407
ODF2	154	408
PI4KAP2	154	409
UBA7	154	410
ABCF3	153	411
TCF7L2	153	412
USP21	153	413
AL139300.1	152	414
CROCC	152	415
HERC2P9	152	416
LRP8	152	417
MPDZ	152	418
NFRKB	152	419
SSH3	152	420
CAPN10	151	421
CTC1	151	422
FASTK	151	423
MST1	151	424
MUC20-OT1	151	425
NAP1L1	151	426
POMT1	151	427
RBM26	151	428
TOP3B	151	429
ZMIZ2	151	430
ADCK5	150	431
AP4M1	150	432
NEURL4	150	433
NR1H3	150	434
POLE	150	435
SMC4	150	436
ZNF532	150	437
ABCC10	149	438
CD44	149	439
GTF2IP20	149	440
HSPG2	149	441
LINC00635	149	442
MEF2C	149	443
TMEM259	149	444
AC018521.1	148	445
ARMCX5-GPRASP2	148	446
CHRD	148	447
POLD2	148	448
TTC3	148	449
ACIN1	147	450
ANKMY1	147	451
ANKZF1	147	452
AOPEP	147	453
FBXO44	147	454
GBA2	147	455
MED15	147	456
OGFOD2	147	457
POMGNT1	147	458
SLC38A6	147	459
THBS3	147	460
YY1AP1	147	461
CIRBP	146	462
CYP21A2	146	463
HNRNPK	146	464
STAT6	146	465
TCTN1	146	466
TRPT1	146	467
COQ8B	145	468
FAM234A	145	469
FDXR	145	470
GPAA1	145	471
PARD3	145	472
PHF20L1	145	473
POLRMT	145	474
SHKBP1	145	475
SMARCC2	145	476
CCDC14	144	477
FGGY	144	478
KANK1	144	479
MTRF1	144	480
PLXNB2	144	481
RNH1	144	482
RTEL1	144	483
UBAP2	144	484
CENPT	143	485
D2HGDH	143	486
FANCG	143	487
GMPR2	143	488
NEIL1	143	489
OS9	143	490
PNPLA6	143	491
PSMC5	143	492
ST7L	143	493
STRADA	143	494
TARBP1	143	495
TPTEP2-CSNK1E	143	496
UBR5	143	497
ADGRL2	142	498
AGAP3	142	499
BCLAF1	142	500
DUS1L	142	501
OFD1	142	502
PGAP2	142	503
PPIL2	142	504
RABGGTA	142	505
SYNE1	142	506
TSEN2	142	507
TTN	142	508
ANAPC5	141	509
BRCA1	141	510
GARNL3	141	511
GTF2I	141	512
IRF7	141	513
NVL	141	514
TMEM161B-AS1	141	515
ZNF76	141	516
ARIH2	140	517
CCDC57	140	518
DTNA	140	519
EIF3B	140	520
ERBB2	140	521
RARS2	140	522
TTF2	140	523
ZNF783	140	524
ASPSCR1	139	525
DDX3X	139	526
EIF4G3	139	527
ELN	139	528
GPS1	139	529
MLPH	139	530
NUTM2A-AS1	139	531
PIGQ	139	532
PPFIA1	139	533
PTOV1	139	534
RAD54L	139	535
WASH2P	139	536
CD22	138	537
HSF4	138	538
MTMR11	138	539
POLR2J3	138	540
RBM5	138	541
SLC29A2	138	542
XRRA1	138	543
ABI2	137	544
ACAD8	137	545
ACBD4	137	546
CRYZL2P-SEC16B	137	547
DAB1	137	548
ENGASE	137	549
GBF1	137	550
MTO1	137	551
PLD2	137	552
RAP1GAP	137	553
RHBDF1	137	554
SBF1	137	555
SP100	137	556
DDX55	136	557
DHX30	136	558
GGT7	136	559
INTS8	136	560
KIAA1217	136	561
MAGED2	136	562
MST1R	136	563
NDUFV1	136	564
TNPO2	136	565
BX890604.2	135	566
DCAF11	135	567
DNM2	135	568
E4F1	135	569
EPB41L2	135	570
GOLGA2P10	135	571
HDAC3	135	572
IDH3B	135	573
IFT88	135	574
INTS10	135	575
SLC43A3	135	576
SPPL2B	135	577
UCKL1	135	578
ARFGAP1	134	579
ATG4B	134	580
CNTRL	134	581
DECR2	134	582
FHOD1	134	583
GTPBP3	134	584
KANSL3	134	585
MTRR	134	586
NPHP4	134	587
PSMD2	134	588
SFI1	134	589
SULF2	134	590
TM7SF2	134	591
TPCN2	134	592
ZNF638	134	593
AKAP8L	133	594
DNMT3B	133	595
DNPEP	133	596
GMPPA	133	597
HEXD	133	598
KIF23	133	599
PARP8	133	600
PHKA2	133	601
PIH1D1	133	602
REPS1	133	603
TMEM25	133	604
ABTB1	132	605
BAZ2A	132	606
CHD2	132	607
CUL7	132	608
ITPRID2	132	609
KMT2C	132	610
MIGA2	132	611
MKNK1	132	612
PABPC1L	132	613
ST3GAL6	132	614
TSPOAP1	132	615
ZMYM2	132	616
ACTN1	131	617
ANAPC4	131	618
ATP13A1	131	619
CEP164	131	620
CEP70	131	621
CPT1C	131	622
CTNND1	131	623
GARS1-DT	131	624
APBB3	130	625
FANCI	130	626
HNRNPUL2-BSCL2	130	627
HP1BP3	130	628
ILVBL	130	629
INPPL1	130	630
KRBA1	130	631
MBNL1	130	632
MSH5-SAPCD1	130	633
MTUS1	130	634
PDCD11	130	635
PRPF39	130	636
STAU2	130	637
ZNF875	130	638
ASPG	129	639
CASP8	129	640
CEP95	129	641
FUBP1	129	642
MAP3K6	129	643
NAP1L4	129	644
NEDD4L	129	645
PRPF8	129	646
RTKN	129	647
SCAP	129	648
SCRN2	129	649
SYNRG	129	650
TRMT11	129	651
ZMYND8	129	652
AC018809.3	128	653
AL669830.2	128	654
CARS1	128	655
CDK16	128	656
CFLAR	128	657
EPS15L1	128	658
ERMARD	128	659
FGFR4	128	660
FPGS	128	661
NDUFAF6	128	662
NOXA1	128	663
PHLDB2	128	664
PLEKHG4	128	665
RHBDF2	128	666
SMPD4BP	128	667
SNORD22	128	668
ZBTB20	128	669
AC026954.2	127	670
AC093752.1	127	671
AC105052.1	127	672
AGRN	127	673
ALS2CL	127	674
FAM160B2	127	675
HMBS	127	676
MCRS1	127	677
PKD1	127	678
ROBO3	127	679
SMPD4	127	680
TIAL1	127	681
USP36	127	682
AP000356.5	126	683
CD46	126	684
CLK3	126	685
DVL2	126	686
GUSBP11	126	687
HYOU1	126	688
PITPNM1	126	689
PLAGL1	126	690
RBFOX2	126	691
SLC12A8	126	692
STXBP2	126	693
TECR	126	694
TFR2	126	695
TMCO3	126	696
UNC13D	126	697
USP15	126	698
ZBTB17	126	699
AC002470.2	125	700
ARRB2	125	701
EFEMP2	125	702
EXD3	125	703
MIR663AHG	125	704
MTA1	125	705
MYL7	125	706
NDUFAF7	125	707
PHF21A	125	708
TBC1D7	125	709
USP4	125	710
XPO6	125	711
AL136295.4	124	712
BIRC6	124	713
CCDC74A	124	714
CORO6	124	715
FASN	124	716
FCHSD1	124	717
GRK2	124	718
ILK	124	719
MDN1	124	720
MELK	124	721
NBPF8	124	722
NUP98	124	723
PLEKHA6	124	724
POFUT2	124	725
PTBP1	124	726
RBM10	124	727
AC009690.1	123	728
ANXA2	123	729
ARHGEF1	123	730
CCDC136	123	731
CCNL1	123	732
CERS4	123	733
ENDOV	123	734
FUZ	123	735
HNRNPA2B1	123	736
IARS1	123	737
IGHMBP2	123	738
MEGF6	123	739
POLL	123	740
POR	123	741
PRPF40B	123	742
SDHAP2	123	743
SLC37A3	123	744
SLC3A2	123	745
AKAP9	122	746
ATG7	122	747
CYP21A1P	122	748
DOCK9	122	749
HIP1R	122	750
NEMF	122	751
NKTR	122	752
OSBPL2	122	753
SLC2A6	122	754
SMARCA2	122	755
TRIM37	122	756
AC058822.1	121	757
AP2M1	121	758
AP5Z1	121	759
ATP9B	121	760
CEP350	121	761
CREM	121	762
DDX41	121	763
ELAC2	121	764
EML2	121	765
MX1	121	766
PFAS	121	767
PPFIBP1	121	768
RNF207	121	769
SEPTIN4	121	770
TFDP2	121	771
TSTA3	121	772
ZDHHC16	121	773
ATG13	120	774
C1orf159	120	775
CCDC150	120	776
CEP192	120	777
CEP83	120	778
CIC	120	779
EPS8L1	120	780
KCNMA1	120	781
LARP7	120	782
MPHOSPH9	120	783
NSD2	120	784
PI4KA	120	785
PPP6R2	120	786
SLC2A8	120	787
SNHG29	120	788
TMEM116	120	789
TRO	120	790
TSNARE1	120	791
USP33	120	792
AC097634.4	119	793
CEP250	119	794
CLASRP	119	795
CSNK1D	119	796
CYBC1	119	797
FTSJ1	119	798
JMJD7-PLA2G4B	119	799
LSS	119	800
LUC7L3	119	801
MFSD8	119	802
SLC29A1	119	803
SRSF5	119	804
THOC1	119	805
TMUB2	119	806
TPCN1	119	807
WASHC1	119	808
GOLGA8A	118	809
ITPR3	118	810
LINC00293	118	811
LRCH4	118	812
MIR99AHG	118	813
N4BP2L2	118	814
NCAPG2	118	815
PER1	118	816
PRPSAP2	118	817
SLC17A9	118	818
STAG3L3	118	819
TTC23	118	820
USP20	118	821
ZFAND1	118	822
ZNF195	118	823
ACAP3	117	824
DHX38	117	825
DPY19L2P1	117	826
FLAD1	117	827
FOXRED1	117	828
GALE	117	829
IFT172	117	830
ITSN2	117	831
KIF22	117	832
MLH1	117	833
NAGPA	117	834
NPC1	117	835
PRMT5	117	836
SLC4A11	117	837
THADA	117	838
THOC6	117	839
WDR62	117	840
WNK1	117	841
AL157935.2	116	842
GLYR1	116	843
HPN	116	844
ICE2	116	845
LARP4	116	846
LMNA	116	847
NADSYN1	116	848
NBPF11	116	849
NECAB3	116	850
PHTF1	116	851
PYCR1	116	852
RALGPS1	116	853
SGCE	116	854
STRN4	116	855
SUZ12P1	116	856
TRPC4AP	116	857
AC020915.4	115	858
AKT1	115	859
AL162417.1	115	860
ARFGAP2	115	861
ASAP3	115	862
CCDC18-AS1	115	863
CERS5	115	864
EP400P1	115	865
EXO1	115	866
FGFR2	115	867
FRG1HP	115	868
KIAA1109	115	869
MAP4K5	115	870
MECR	115	871
METTL3	115	872
MTFR1L	115	873
PFKM	115	874
RECQL5	115	875
RPS6KL1	115	876
SLC37A4	115	877
SLC44A2	115	878
SNHG17	115	879
TAF6	115	880
TNS2	115	881
WAC	115	882
AC010422.8	114	883
CDK11B	114	884
DRAM2	114	885
GALK2	114	886
HMBOX1	114	887
LIMCH1	114	888
MIPOL1	114	889
NQO2	114	890
PLCG1	114	891
PWWP3A	114	892
RUFY1	114	893
TRAF7	114	894
AC093512.2	113	895
ANKRD17	113	896
BBS2	113	897
BRD2	113	898
CSPP1	113	899
DNM1	113	900
IMPDH1	113	901
KALRN	113	902
KRIT1	113	903
LARP1B	113	904
MARK3	113	905
NUP214	113	906
OSBPL9	113	907
SMG7	113	908
TIMELESS	113	909
TRIM28	113	910
USP8	113	911
ACD	112	912
AL031681.3	112	913
AQP7	112	914
CAMK2B	112	915
CHD9	112	916
CS	112	917
DPAGT1	112	918
FLOT1	112	919
HM13	112	920
HNRNPU	112	921
ISYNA1	112	922
SRSF7	112	923
TMEM241	112	924
TMEM63A	112	925
UBXN11	112	926
ZNF250	112	927
AC006030.1	111	928
CC2D1B	111	929
CCDC24	111	930
COA1	111	931
DPP9	111	932
DROSHA	111	933
GGA1	111	934
GSE1	111	935
INTS1	111	936
LINC00343	111	937
OGDHL	111	938
PTPRF	111	939
PUM2	111	940
SAP30BP	111	941
SNORD86	111	942
WASH8P	111	943
ZNF276	111	944
ABHD14A-ACY1	110	945
AC008073.3	110	946
ANKLE2	110	947
CHID1	110	948
DAP3	110	949
IKBKB	110	950
OBSCN	110	951
PLEKHH3	110	952
REXO5	110	953
RIC8A	110	954
SLC38A9	110	955
SLC39A13	110	956
SNAPC4	110	957
TBCE	110	958
TP53BP1	110	959
ZFX	110	960
AC109460.3	109	961
ACCS	109	962
ALB	109	963
BCS1L	109	964
BOC	109	965
C21orf58	109	966
CHEK2	109	967
DLG5	109	968
FCSK	109	969
GIGYF1	109	970
MAGED4B	109	971
MAST2	109	972
MFSD13A	109	973
MIR4435-2HG	109	974
NR2C1	109	975
PLOD3	109	976
PNISR	109	977
POLM	109	978
RPLP0	109	979
SIGIRR	109	980
SLC22A7	109	981
SLC35B3	109	982
SPATS2L	109	983
ST3GAL5	109	984
TLE2	109	985
TUT7	109	986
USP11	109	987
VRK3	109	988
AAAS	108	989
AC009879.3	108	990
ARMCX4	108	991
C3	108	992
CLUH	108	993
HNRNPC	108	994
MIR5047	108	995
NUP160	108	996
PDXDC1	108	997
PHIP	108	998
RACK1	108	999
SCAPER	108	1000
SIRT7	108	1001
SRRM2	108	1002
TFDP1	108	1003
TKFC	108	1004
TPM3	108	1005
TUBGCP6	108	1006
TVP23C	108	1007
TYMP	108	1008
ANK1	107	1009
ANKRD10	107	1010
ASCC2	107	1011
C3P1	107	1012
DNMT3A	107	1013
FAM135A	107	1014
GTDC1	107	1015
ODF2L	107	1016
PFKL	107	1017
PI4KB	107	1018
PPP4R1	107	1019
RBM6	107	1020
SAFB	107	1021
SLC35C2	107	1022
SLCO4A1	107	1023
TPP2	107	1024
AHI1	106	1025
DPP3	106	1026
MKS1	106	1027
MYCBP2	106	1028
NGLY1	106	1029
PARPBP	106	1030
PHF1	106	1031
SNX14	106	1032
ST3GAL4	106	1033
TBCK	106	1034
TM7SF3	106	1035
UBE2F-SCLY	106	1036
ZFYVE27	106	1037
ZNF131	106	1038
ANKRD13D	105	1039
ARFIP2	105	1040
BECN1	105	1041
BRD9	105	1042
CPSF7	105	1043
GORASP1	105	1044
GPR108	105	1045
KIFC2	105	1046
KNTC1	105	1047
NLRP1	105	1048
PACS2	105	1049
PMS1	105	1050
SLC43A1	105	1051
SLC4A2	105	1052
TEDC2	105	1053
WARS1	105	1054
AL451062.3	104	1055
CABIN1	104	1056
CCDC88A	104	1057
CHD1	104	1058
CLIP1	104	1059
EPHB6	104	1060
EXOSC8	104	1061
FIBP	104	1062
GSDMD	104	1063
GTF3C2	104	1064
LETMD1	104	1065
LPCAT4	104	1066
NASP	104	1067
NBPF12	104	1068
NPRL3	104	1069
PI4KAP1	104	1070
SH3BP2	104	1071
SLC38A2	104	1072
SNHG1	104	1073
SYTL2	104	1074
TTC17	104	1075
UNKL	104	1076
AL121845.3	103	1077
CDC45	103	1078
CDK18	103	1079
CLCC1	103	1080
CTTN	103	1081
DBNL	103	1082
DIP2A	103	1083
EIF2D	103	1084
EIF3G	103	1085
ELMO2	103	1086
HMGN1	103	1087
MLIP	103	1088
MYRF	103	1089
NPL	103	1090
PICK1	103	1091
SERGEF	103	1092
SF3B1	103	1093
SULF1	103	1094
TMCO6	103	1095
TROAP	103	1096
USP48	103	1097
ZBTB48	103	1098
AC104452.1	102	1099
ALG13	102	1100
AP3D1	102	1101
CACNB3	102	1102
COL18A1	102	1103
DNAJC7	102	1104
FLNB	102	1105
FRYL	102	1106
GART	102	1107
GOLGA6L9	102	1108
GRAMD1A	102	1109
HNRNPH3	102	1110
IRAG2	102	1111
ITFG2	102	1112
LUC7L	102	1113
MGAT4B	102	1114
NAE1	102	1115
NOC2L	102	1116
NPAS1	102	1117
PATJ	102	1118
PPHLN1	102	1119
PRKDC	102	1120
PRR5-ARHGAP8	102	1121
RGS14	102	1122
RUSC1	102	1123
TEX41	102	1124
TMEM161B	102	1125
TRMT2B	102	1126
USP54	102	1127
Y_RNA	102	1128
AC244197.3	101	1129
ACSF2	101	1130
CC2D1A	101	1131
CELSR2	101	1132
CLCN7	101	1133
CYP4F12	101	1134
DDX3Y	101	1135
DTNB	101	1136
FBH1	101	1137
GAS8	101	1138
GPAT2	101	1139
HEMK1	101	1140
IRF3	101	1141
JMJD8	101	1142
MYH7B	101	1143
MYO9A	101	1144
NBPF26	101	1145
NCAM1	101	1146
OPTN	101	1147
PCBP4	101	1148
PHC1	101	1149
PLEKHG5	101	1150
RAPGEF2	101	1151
SFXN5	101	1152
SNX5	101	1153
TP73-AS1	101	1154
TSEN54	101	1155
TTLL4	101	1156
UTRN	101	1157
ABLIM1	100	1158
AL117190.7	100	1159
ANKRD11	100	1160
ANKRD28	100	1161
CDK5RAP2	100	1162
DDX56	100	1163
EHMT2	100	1164
EXOSC10	100	1165
FAM149A	100	1166
FAM3A	100	1167
FBXW5	100	1168
FDPS	100	1169
GOSR2	100	1170
IP6K2	100	1171
KLHDC4	100	1172
ME3	100	1173
MFF	100	1174
PAPOLA	100	1175
PLEKHA7	100	1176
RAD9A	100	1177
RELCH	100	1178
RIF1	100	1179
RNF167	100	1180
RRNAD1	100	1181
RYR2	100	1182
SDCCAG8	100	1183
SSX2IP	100	1184
TMEM175	100	1185
TSSC2	100	1186
ZGRF1	100	1187
ABR	99	1188
APBB2	99	1189
CEP63	99	1190
CNOT3	99	1191
DCLRE1C	99	1192
DOCK6	99	1193
ERCC2	99	1194
GAA	99	1195
ICA1	99	1196
INF2	99	1197
ITIH1	99	1198
LINC01224	99	1199
MIA3	99	1200
MPP3	99	1201
MYH9	99	1202
P4HB	99	1203
PAX8-AS1	99	1204
PSME2	99	1205
RACGAP1	99	1206
RAP1GDS1	99	1207
RNF40	99	1208
SLC8B1	99	1209
SNRNP200	99	1210
TAF1	99	1211
TCF12	99	1212
TNRC6A	99	1213
AC005324.3	98	1214
AC092279.1	98	1215
ADD3	98	1216
AKT2	98	1217
ARHGEF40	98	1218
C1S	98	1219
COPA	98	1220
DENND5A	98	1221
EHBP1	98	1222
EIF4A2	98	1223
ELMO3	98	1224
ESYT1	98	1225
EXOC7	98	1226
GLT8D1	98	1227
GSAP	98	1228
KAT2A	98	1229
KDM5D	98	1230
LINS1	98	1231
MAGI1	98	1232
METTL22	98	1233
OSBPL1A	98	1234
P2RX4	98	1235
PDS5B	98	1236
PLCB4	98	1237
PPP1R12A	98	1238
PSME4	98	1239
PXN	98	1240
SIDT2	98	1241
SP140	98	1242
SPEG	98	1243
SRPK2	98	1244
STRA6	98	1245
TBC1D1	98	1246
TF	98	1247
UNC45A	98	1248
ADAMTS13	97	1249
ARMC6	97	1250
ATP2C1	97	1251
ATP6V0A1	97	1252
ATXN3	97	1253
B4GALT3	97	1254
CENPE	97	1255
DEPDC5	97	1256
ELP1	97	1257
GULP1	97	1258
IMP4	97	1259
MEGF8	97	1260
MIA2	97	1261
MTIF2	97	1262
PISD	97	1263
POLI	97	1264
PPP2R5C	97	1265
SLC26A11	97	1266
SLC38A7	97	1267
SYTL3	97	1268
TLK2	97	1269
TMCO4	97	1270
WDR59	97	1271
ZDHHC6	97	1272
AARS1	96	1273
AC010463.1	96	1274
ANKRD36B	96	1275
ASL	96	1276
CDAN1	96	1277
CLASP1	96	1278
COL3A1	96	1279
CSGALNACT1	96	1280
DNM1L	96	1281
ECT2	96	1282
FRMD4A	96	1283
GTF2H2B	96	1284
HINFP	96	1285
IDUA	96	1286
KIAA0100	96	1287
LAS1L	96	1288
MCF2L	96	1289
MCM7	96	1290
PDXDC2P-NPIPB14P	96	1291
PLPP5	96	1292
PPFIBP2	96	1293
PRRC2A	96	1294
SNRPN	96	1295
TLN1	96	1296
TMEM134	96	1297
TOPBP1	96	1298
TPRA1	96	1299
TRPM4	96	1300
U2SURP	96	1301
VRK2	96	1302
ABHD11	95	1303
ANKS6	95	1304
BAIAP2	95	1305
CHN1	95	1306
COL1A2	95	1307
CUL9	95	1308
DCAF6	95	1309
DGKD	95	1310
ELF3	95	1311
FP565260.1	95	1312
FRG1CP	95	1313
GATAD2A	95	1314
HECTD4	95	1315
HIF3A	95	1316
HIRA	95	1317
HNRNPA1	95	1318
LCA5L	95	1319
MCTP1	95	1320
MICAL3	95	1321
MTA3	95	1322
MYL6	95	1323
NUMB	95	1324
PCK2	95	1325
PIAS3	95	1326
PTDSS2	95	1327
RABL2A	95	1328
RAD52	95	1329
RCOR3	95	1330
SECISBP2	95	1331
SHARPIN	95	1332
TEPSIN	95	1333
UGP2	95	1334
VPS8	95	1335
WASHC4	95	1336
XPNPEP1	95	1337
ZC3H13	95	1338
ABCB8	94	1339
ACSS2	94	1340
ADARB1	94	1341
ADGRB2	94	1342
AMDHD2	94	1343
ARHGEF9	94	1344
CAMK2D	94	1345
CCDC7	94	1346
DENND2D	94	1347
DNASE1	94	1348
DXO	94	1349
GON4L	94	1350
HARS2	94	1351
HERC2P3	94	1352
KIAA0586	94	1353
LRRC28	94	1354
MIR6824	94	1355
MPRIP	94	1356
NFYC	94	1357
PC	94	1358
PEX1	94	1359
PITRM1	94	1360
PPIP5K1	94	1361
SMUG1	94	1362
SREK1	94	1363
TBC1D31	94	1364
TEAD2	94	1365
TSPAN4	94	1366
WDR19	94	1367
ZNF202	94	1368
ZNF598	94	1369
ABHD12	93	1370
AC118553.2	93	1371
ACACA	93	1372
AL358113.1	93	1373
AL662899.1	93	1374
ARMC8	93	1375
ATRX	93	1376
CCDC78	93	1377
CIT	93	1378
CLUHP3	93	1379
COL27A1	93	1380
COMMD3-BMI1	93	1381
COMMD4	93	1382
CORO7-PAM16	93	1383
CWF19L1	93	1384
FXR1	93	1385
HDAC5	93	1386
IMPDH2	93	1387
INTS13	93	1388
KANSL1	93	1389
NAGK	93	1390
NBPF3	93	1391
NDUFS2	93	1392
NSUN6	93	1393
PKMYT1	93	1394
SEC24C	93	1395
SEPTIN7P2	93	1396
SGK1	93	1397
SHPRH	93	1398
SLC11A2	93	1399
SYTL1	93	1400
TARS2	93	1401
TBC1D16	93	1402
TPM2	93	1403
UBE3A	93	1404
UBR2	93	1405
ZNF207	93	1406
AC011455.2	92	1407
AMHR2	92	1408
ANKRD27	92	1409
ARHGEF11	92	1410
CALCOCO1	92	1411
CCDC18	92	1412
CEP112	92	1413
CLK4	92	1414
CMAHP	92	1415
CNOT10	92	1416
CYP4A11	92	1417
ESRP2	92	1418
FAN1	92	1419
GPBP1	92	1420
HEATR5B	92	1421
INPP4B	92	1422
NAA35	92	1423
NSMAF	92	1424
NSMF	92	1425
PLXNA3	92	1426
POGZ	92	1427
PRKCSH	92	1428
RAD51D	92	1429
RPN2	92	1430
SLC39A5	92	1431
TNK2	92	1432
UCHL5	92	1433
ZNF37BP	92	1434
ACAA1	91	1435
ADCY3	91	1436
ARNTL	91	1437
CCDC74B	91	1438
CEP78	91	1439
DOCK7	91	1440
ELP2	91	1441
GOLGA2	91	1442
GPR137	91	1443
GRIPAP1	91	1444
IGF2BP2	91	1445
KAT5	91	1446
KATNBL1	91	1447
LINC00630	91	1448
MFSD12	91	1449
NFASC	91	1450
PARP10	91	1451
PGAP6	91	1452
PGS1	91	1453
PKM	91	1454
RANBP3	91	1455
RGS12	91	1456
S100PBP	91	1457
SDHAP3	91	1458
SEC14L1	91	1459
SETDB1	91	1460
SH2B1	91	1461
TMEM120A	91	1462
VPS52	91	1463
YBX3	91	1464
ADGRV1	90	1465
CNKSR1	90	1466
DCUN1D4	90	1467
ERI2	90	1468
FYN	90	1469
GOLGA2P7	90	1470
HEPH	90	1471
METTL8	90	1472
PCSK4	90	1473
PNCK	90	1474
RAPGEF3	90	1475
RBPJ	90	1476
RNF123	90	1477
SAFB2	90	1478
SENP6	90	1479
SLC2A11	90	1480
SPINT1	90	1481
SS18	90	1482
TBL2	90	1483
TENT2	90	1484
THOP1	90	1485
TMEM256-PLSCR3	90	1486
UHRF2	90	1487
UIMC1	90	1488
ZNF335	90	1489
ZNF561	90	1490
ZNF655	90	1491
AC084123.1	89	1492
ADAMTSL5	89	1493
ANXA4	89	1494
CBWD2	89	1495
CDC27	89	1496
CTBP2	89	1497
DENND3	89	1498
DYNC1H1	89	1499
EP400	89	1500
FOCAD	89	1501
FUS	89	1502
GABBR1	89	1503
GRN	89	1504
GTF2H2	89	1505
KDM4C	89	1506
KIF1A	89	1507
KIF21A	89	1508
KIF7	89	1509
LRRC45	89	1510
MIR100HG	89	1511
NR2F1-AS1	89	1512
RNF10	89	1513
RNF213	89	1514
SRSF10	89	1515
SUPT16H	89	1516
TMEM218	89	1517
TPTEP1	89	1518
UQCRC1	89	1519
USP45	89	1520
USP5	89	1521
ARHGAP9	88	1522
ASAH1	88	1523
BOP1	88	1524
C2CD3	88	1525
CD36	88	1526
CES4A	88	1527
DCAF17	88	1528
DDB1	88	1529
DEF8	88	1530
DGKQ	88	1531
DHX34	88	1532
DPH5	88	1533
DZIP1	88	1534
GOLGA4	88	1535
GRIP2	88	1536
ITPR1	88	1537
KIAA0319L	88	1538
MED12	88	1539
MTMR14	88	1540
MYH7	88	1541
NAXD	88	1542
NEBL	88	1543
OCIAD1	88	1544
OPA1	88	1545
PAK1	88	1546
PAX6	88	1547
PLEKHM2	88	1548
PTK2B	88	1549
RHOT1	88	1550
SELENBP1	88	1551
SETD6	88	1552
SNHG5	88	1553
SPG11	88	1554
STK33	88	1555
TBC1D5	88	1556
TLE4	88	1557
VILL	88	1558
ZNF45	88	1559
AC116366.2	87	1560
ACTR3B	87	1561
ADCY4	87	1562
ADD1	87	1563
ARID1B	87	1564
ATP6V1G2-DDX39B	87	1565
B3GALNT1	87	1566
BMS1P4-AGAP5	87	1567
BRPF1	87	1568
CAPN15	87	1569
CCDC138	87	1570
CLEC16A	87	1571
CSAD	87	1572
CTSB	87	1573
DAB2IP	87	1574
DDX51	87	1575
DENND1B	87	1576
FAHD2A	87	1577
FAM153A	87	1578
GTF2H2C	87	1579
HECTD3	87	1580
JMJD1C	87	1581
LARP1	87	1582
MED14	87	1583
MIR1-1HG-AS1	87	1584
MYLK	87	1585
NOD1	87	1586
NOL8	87	1587
NRCAM	87	1588
OSGEP	87	1589
PDK1	87	1590
PPFIA4	87	1591
PREPL	87	1592
PTPN6	87	1593
RABL2B	87	1594
RAI14	87	1595
SEMA4C	87	1596
SF1	87	1597
TBL3	87	1598
TCEA2	87	1599
TIMM23B-AGAP6	87	1600
TMEM214	87	1601
TMEM8B	87	1602
TSGA10	87	1603
UGGT2	87	1604
ZFYVE19	87	1605
AC087721.2	86	1606
CARF	86	1607
CCAR1	86	1608
CDK5RAP1	86	1609
CHD7	86	1610
CLK2	86	1611
CORO1B	86	1612
EOGT	86	1613
FMR1	86	1614
HERC4	86	1615
IFT80	86	1616
IPO9	86	1617
KATNB1	86	1618
LRRC27	86	1619
MBTPS1	86	1620
MTOR	86	1621
NARF	86	1622
NIN	86	1623
PARP9	86	1624
PLA2G5	86	1625
POLG2	86	1626
PPP1R12B	86	1627
PPP2R3C	86	1628
PPP4C	86	1629
PROM1	86	1630
RABGAP1L	86	1631
RB1CC1	86	1632
REC8	86	1633
RHOBTB1	86	1634
RIMKLB	86	1635
RRBP1	86	1636
SHLD2	86	1637
SLC25A23	86	1638
SORBS3	86	1639
TMEM131L	86	1640
USP34	86	1641
YIF1B	86	1642
AC005670.3	85	1643
ARMC9	85	1644
AUTS2	85	1645
CAPN1	85	1646
CDC16	85	1647
CEP43	85	1648
CLCN2	85	1649
CREB3L4	85	1650
CYB561A3	85	1651
DCAF4	85	1652
DYRK4	85	1653
EMC1	85	1654
ERGIC3	85	1655
FIG4	85	1656
LMAN1L	85	1657
LSR	85	1658
MAMDC4	85	1659
METAP1	85	1660
MVD	85	1661
MYB	85	1662
NAA60	85	1663
NISCH	85	1664
OGA	85	1665
PHF8	85	1666
PLXNB3	85	1667
PORCN	85	1668
RCCD1	85	1669
RSRP1	85	1670
SCUBE2	85	1671
SDR39U1	85	1672
SF3B2	85	1673
SH2D3A	85	1674
SLC35B1	85	1675
STAMBP	85	1676
TMEM132A	85	1677
TMEM63B	85	1678
TREX2	85	1679
WDR41	85	1680
WDR73	85	1681
ZMYM1	85	1682
AC069288.1	84	1683
ANKRD6	84	1684
ANLN	84	1685
COQ8A	84	1686
DCAF15	84	1687
EFHC1	84	1688
EIF3C	84	1689
EMSY	84	1690
EXOG	84	1691
G6PD	84	1692
GATD1	84	1693
GLB1L3	84	1694
GREB1	84	1695
KDM1A	84	1696
LRSAM1	84	1697
MCM4	84	1698
NUP107	84	1699
NXF1	84	1700
PLEKHA1	84	1701
PUF60	84	1702
PWRN1	84	1703
RAD51C	84	1704
RNPC3	84	1705
SCRIB	84	1706
SEC23IP	84	1707
SH3D19	84	1708
SLC16A5	84	1709
SLC37A1	84	1710
STAT5A	84	1711
TAOK3	84	1712
TECPR1	84	1713
TMEM198B	84	1714
TMTC4	84	1715
TNFRSF14	84	1716
WRAP53	84	1717
XAF1	84	1718
ZNF518A	84	1719
ZZZ3	84	1720
ACOX2	83	1721
ARHGEF7	83	1722
CENPK	83	1723
CLK1	83	1724
COPB2	83	1725
DCTN2	83	1726
DHX9	83	1727
DRG2	83	1728
FBRSL1	83	1729
FCHO1	83	1730
HID1	83	1731
ITGB4	83	1732
KRT7	83	1733
LINC01146	83	1734
LMBR1	83	1735
MEN1	83	1736
MRC2	83	1737
MYO1C	83	1738
P3H3	83	1739
POLR2J4	83	1740
RASSF4	83	1741
RCC1	83	1742
SLC25A14	83	1743
SLC25A22	83	1744
SMG5	83	1745
TJAP1	83	1746
WDR20	83	1747
AC007614.1	82	1748
ADAR	82	1749
ATAD3B	82	1750
BIVM-ERCC5	82	1751
CALD1	82	1752
CCDC90B	82	1753
COASY	82	1754
DELE1	82	1755
DMAP1	82	1756
EMID1	82	1757
FAM86B3P	82	1758
GCDH	82	1759
GSS	82	1760
LINC00662	82	1761
LRP5	82	1762
NCKIPSD	82	1763
NFKB2	82	1764
PARP2	82	1765
PHKB	82	1766
PIGN	82	1767
PLCB2	82	1768
RBM25	82	1769
RGS3	82	1770
SMARCD3	82	1771
SMCHD1	82	1772
SP140L	82	1773
TMEM161A	82	1774
TPR	82	1775
TTC7A	82	1776
TXLNGY	82	1777
UTY	82	1778
VASH2	82	1779
ZNF767P	82	1780
AC020663.4	81	1781
AP4B1	81	1782
AQP7P2	81	1783
BCO2	81	1784
BUD23	81	1785
CCDC91	81	1786
CLTCL1	81	1787
COL9A2	81	1788
DCXR	81	1789
DERL2	81	1790
DNAJC2	81	1791
DNHD1	81	1792
DTX2	81	1793
EZH1	81	1794
GAPDH	81	1795
GAPVD1	81	1796
GOLGB1	81	1797
HLA-A	81	1798
ITSN1	81	1799
JUP	81	1800
KDM5A	81	1801
LRP1	81	1802
NBPF10	81	1803
NONO	81	1804
OXNAD1	81	1805
PANK4	81	1806
RDH13	81	1807
TSC1	81	1808
UBTF	81	1809
VWCE	81	1810
WHRN	81	1811
AC132008.2	80	1812
ACTN4	80	1813
AL109811.3	80	1814
ATAD3A	80	1815
BRF1	80	1816
C2CD5	80	1817
CCM2	80	1818
CLTC	80	1819
CYLD	80	1820
DAPK1	80	1821
EPHA1	80	1822
EXOC1	80	1823
HDAC9	80	1824
IST1	80	1825
IVNS1ABP	80	1826
KBTBD11-OT1	80	1827
LINC01184	80	1828
LTBP1	80	1829
MMS22L	80	1830
NDUFAF5	80	1831
NR4A1	80	1832
ORC3	80	1833
PALLD	80	1834
PMS2P3	80	1835
PPARA	80	1836
PRPF3	80	1837
RUSF1	80	1838
SLC49A3	80	1839
SLC7A6	80	1840
TACC1	80	1841
TARS1	80	1842
TMEM150A	80	1843
TMEM234	80	1844
VWDE	80	1845
ZNF618	80	1846
AL035461.3	79	1847
AL117339.4	79	1848
ARID4B	79	1849
ATG16L1	79	1850
BEND7	79	1851
C11orf80	79	1852
DDX42	79	1853
DHX35	79	1854
DPY19L2	79	1855
DUXAP10	79	1856
EIF5	79	1857
FARP1	79	1858
FKTN	79	1859
HAND2-AS1	79	1860
IL32	79	1861
LIG1	79	1862
MAP7D1	79	1863
MCM3AP	79	1864
MIR6859-3	79	1865
MIR7705	79	1866
MSTO2P	79	1867
PCIF1	79	1868
PKD1P6	79	1869
PLK2	79	1870
POLR3C	79	1871
PSRC1	79	1872
R3HDM2	79	1873
RFX2	79	1874
RMC1	79	1875
SEMA4D	79	1876
SIRT5	79	1877
SLC22A17	79	1878
SMG1	79	1879
TMEM67	79	1880
TUBG2	79	1881
VEPH1	79	1882
WDFY3	79	1883
XRN1	79	1884
ZMYND11	79	1885
ABI3BP	78	1886
AC026362.1	78	1887
AC108488.2	78	1888
ACACB	78	1889
CCDC142	78	1890
CDHR3	78	1891
CES1	78	1892
CIAO3	78	1893
CNTNAP3B	78	1894
DDHD2	78	1895
DGAT1	78	1896
DUS4L-BCAP29	78	1897
EFTUD2	78	1898
EIF4B	78	1899
FAM227B	78	1900
FANCL	78	1901
FHL1	78	1902
GCC2	78	1903
GPATCH2L	78	1904
HDAC8	78	1905
IGSF9	78	1906
INTS3	78	1907
IWS1	78	1908
KMT5C	78	1909
LMNTD2	78	1910
MAP2	78	1911
MAP4K2	78	1912
MXRA8	78	1913
NAV2	78	1914
NEDD1	78	1915
NIPBL	78	1916
NMRAL1	78	1917
PES1	78	1918
PEX5	78	1919
PHLDB3	78	1920
PLD3	78	1921
RBM41	78	1922
RBMX	78	1923
RFXANK	78	1924
RMDN1	78	1925
RNF14	78	1926
SBNO2	78	1927
SNX13	78	1928
STK3	78	1929
TDP1	78	1930
TMEM131	78	1931
TRAF4	78	1932
TRIOBP	78	1933
UBE2Q2P1	78	1934
ZNF232	78	1935
ZSWIM7	78	1936
AC138969.1	77	1937
ACAD9	77	1938
ALS2	77	1939
ARHGEF39	77	1940
C19orf47	77	1941
CAP1	77	1942
CARMIL2	77	1943
CHI3L1	77	1944
CNDP2	77	1945
COL9A3	77	1946
CSDE1	77	1947
FAHD2CP	77	1948
GMIP	77	1949
GNPTG	77	1950
HSD11B1L	77	1951
ILKAP	77	1952
INTS6L	77	1953
IPO5	77	1954
IVD	77	1955
LGALS8	77	1956
LILRB5	77	1957
MAST4	77	1958
MAU2	77	1959
MBTD1	77	1960
MCCC1	77	1961
MFSD11	77	1962
MIR6838	77	1963
NAPA	77	1964
NUP210	77	1965
ODR4	77	1966
PHF12	77	1967
PIAS2	77	1968
RBL2	77	1969
REV1	77	1970
RIC3	77	1971
SHC1	77	1972
SNTG2	77	1973
SNX19	77	1974
STAT1	77	1975
TEX9	77	1976
TMEM106C	77	1977
TOM1L1	77	1978
TRIM39-RPP21	77	1979
TRRAP	77	1980
TUBGCP5	77	1981
ZMYM3	77	1982
ZNF577	77	1983
ADPGK	76	1984
AL360181.3	76	1985
BCKDK	76	1986
BRD1	76	1987
CD151	76	1988
CEP44	76	1989
CHD8	76	1990
CNTNAP3	76	1991
CYP2D6	76	1992
E2F4	76	1993
EDEM2	76	1994
ELF2	76	1995
FTCD	76	1996
FTSJ3	76	1997
G3BP2	76	1998
GCGR	76	1999
[truncated: 33,584 more rows]
